# Supplementary material for: Host-Microbe Co-metabolism Dictates Cancer Drug Efficacy in C. elegans
Source: Cell. 2017 Apr 20;169(3):442–456.e18. doi: 10.1016/j.cell.2017.03.040 (PMC5406385; doi:10.1016/j.cell.2017.03.040)
Supplement: Table S1. Statistical Analysis for Hatching Assays, Metabolomics, and a List of Primers, Related to Figures 1 and S1 [file mmc1.xlsx]

## Sheet: Hatching stats
Figure 1A - p-values for unpaired t-tests. Worms treated with 5-FU growing on laboratory strains. Comparison to control BW25113
	BW25113
[5-FU]	BL21G	OP50	HT115	HB101
0	1	1	1	1
0.1	<0.0001	<0.0001	<0.0001	<0.0001
0.25	1	<0.0001	<0.0001	<0.0001
0.5	1	<0.0001	<0.0001	<0.0001
1	1	<0.0001	<0.0001	<0.0001
2	1	1	1	<0.0001
4	1	1	1	<0.0001
8	1	1	1	1
Figure 1B - p-values for unpaired t-tests. Worms treated with 5-FU growing on wild-type strains. Comparison to control MG1665
	MG1665
[5-FU]	E. coli B	W3310	E. cloacae	Comamonas
0	1	1	1	1
0.1	0.0287468	<0.0001	<0.0001	<0.0001
0.25	<0.0001	<0.0001	<0.0001	<0.0001
0.5	<0.0001	0.502133	0.572419	0.502133
1	<0.0001	1	1	1
2	0.041934	1	1	1
4	1	1	1	1
8	1	1	1	1
Figure 1C - p-values for unpaired t-tests. Worms treated with 5-FU growing on treated BW25113. Comparison to control BW25113
	BW25113
[5-FU]	UV	Heat
0	1	1
0.01	1	1
0.05	1	1
0.1	<0.0001	<0.0001
0.25	<0.0001	<0.0001
0.5	<0.0001	<0.0001
1	<0.0001	<0.0001
2	<0.0001	<0.0001
4	<0.0001	<0.0001
8	<0.0001	<0.0001
16	<0.0001	<0.0001
32	<0.0001	<0.0001
Figure S1A - p-values for unpaired t-tests. Worms treated with 5-FU growing on treated OP50. Comparison to control OP50
	OP50
[5-FU]	UV	Heat
0	1	1
0.01	1	1
0.05	1	1
0.1	1	1
0.25	1	1
0.5	1	1
1	<0.0001	<0.0001
2	<0.0001	<0.0001
4	<0.0001	<0.0001
8	<0.0001	<0.0001
16	1	<0.0001
32	1	1
Figure S1B - p-values for unpaired t-tests. Worms treated with 5-FO growing on HB101, OP50 and DA1877. Comparison to treated BW25113.
	BW25113
[5-FO]	HB101	OP50	Comamonas
0	1	1	1
0.1	<0.0001	<0.0001	<0.0001
0.25	<0.0001	<0.0001	1
0.5	<0.0001	<0.0001	1
1	<0.0001	0.106978	1
2	<0.0001	1	1
4	<0.0001	1	1
8	0.0036779	1	1
16	1	1	1
Figure S1C - p-values for unpaired t-tests. Worms treated with 5-FUdR growing on HB101, OP50 and DA1877. Comparison to treated BW25113.
	BW25113
[5-FUdR]	HB101	OP50	Comamonas
0	1	1	1
0.1	<0.0001	<0.0001	<0.0001
0.25	<0.0001	<0.0001	<0.0001
0.5	<0.0001	<0.0001	<0.0001
1	<0.0001	<0.0001	<0.0001
2	<0.0001	1	<0.0001
4	<0.0001	1	<0.0001
8	<0.0001	1	1
16	1	1	1
Figure S1D - p-values for unpaired t-tests. Worms treated with capecitabine growing on HB101, OP50 and DA1877. Comparison to treated BW25113.
	BW25113
[capecitabine]	HB101	OP50	Comamonas
0	1	1	1
25	1	1	1
50	0.954701	0.934568	0.93234
100	<0.0001	<0.0001	<0.0001
200	<0.0001	<0.0001	<0.0001
400	<0.0001	0.819823	<0.0001
800	<0.0001	1	<0.0001
Figure S1E - p-values for unpaired t-tests. Worms treated with 5-FC growing on HB101, OP50 and DA1877. Comparison to treated BW25113.
	BW25113
[5-FC]	HB101	OP50	Comamonas
0	1	1	1
1	1	1	1
2	1	1	1
4	1	1	1
8	1	1	1
16	<0.0001	<0.0001	<0.0001
32	<0.0001	<0.0001	<0.0001
64	<0.0001	<0.0001	<0.0001
128	<0.0001	0.587118	1
256	1	1	1

## Sheet: Metabolomics_Statistics_Readme
Column	Explanation
Comparison	Type of comparison
Organism	Organism
Metabolite	Metabolite
FoldChange	Fold change in metabolite concentration
logFC	log2(Fold Change)
SE	Standard error
t.value	t-distribution value
p.value	Significance p-value
FDR	False discovery rate

## Sheet: Metabolomics_Statistics
Comparison	Organism	Metabolite	FoldChange	logFC	SE	t.value	p.value	FDR
5FU vs Control	C.elegans	2-Aminoisobutyric acid	-1.30305	-0.381895	0.0352059	-10.8475	1.47697e-07	5.7602e-06
5FU vs Control	E.coli	2-Aminoisobutyric acid	-1.0169	-0.0241804	0.0993111	-0.243482	0.812113	0.988921
5FU vs Control	C.elegans	4-Hydroxyproline	-4.21553	-2.07571	0.227474	-9.12505	9.54147e-07	1.86059e-05
5FU vs Control	E.coli	4-Hydroxyproline	-1.07923	-0.110003	0.219737	-0.500613	0.626508	0.988921
5FU vs Control	C.elegans	5-Hydroxy-L-tryptophan	-1.42483	-0.510785	0.20062	-2.54603	0.0256524	0.0625277
5FU vs Control	E.coli	5-Hydroxy-L-tryptophan	1.1861	0.24622	0.55801	0.441246	0.667582	0.988921
5FU vs Control	E.coli	Adenine	-1.06326	-0.0884951	0.217929	-0.406073	0.692477	0.988921
5FU vs Control	C.elegans	Adenine	1.21412	0.279906	0.486176	0.575729	0.575436	0.685777
5FU vs Control	C.elegans	Adenosine	-1.16924	-0.225571	0.1125	-2.00507	0.0680465	0.120628
5FU vs Control	E.coli	Adenosine	-1.03851	-0.0545141	0.162282	-0.335923	0.743249	0.988921
5FU vs Control	C.elegans	Adenosine monophosphate	-1.71175	-0.775473	0.199087	-3.89514	0.00212871	0.00954227
5FU vs Control	E.coli	Adenosine monophosphate	1.02966	0.0421642	0.296145	0.142377	0.889356	0.988921
5FU vs Control	C.elegans	Allantoin	-1.72465	-0.786306	0.1667	-4.71689	0.000499635	0.00432973
5FU vs Control	C.elegans	Aminoadipic acid	-1.35901	-0.442558	0.114166	-3.87643	0.00220206	0.00954227
5FU vs Control	E.coli	Aminoadipic acid	-1.09436	-0.130082	0.198088	-0.656687	0.524882	0.988921
5FU vs Control	C.elegans	Asymmetric dimethylarginine	-2.4363	-1.28469	0.310883	-4.13239	0.00138956	0.00774183
5FU vs Control	E.coli	Asymmetric dimethylarginine	-1.16432	-0.219491	0.269168	-0.815445	0.43212	0.988921
5FU vs Control	C.elegans	Betaine	-1.1217	-0.165681	0.133588	-1.24025	0.238588	0.357882
5FU vs Control	E.coli	Betaine	-1.03723	-0.052742	0.221985	-0.237593	0.816564	0.988921
5FU vs Control	E.coli	Carnosine	1.05343	0.0750931	0.212668	0.353099	0.730688	0.988921
5FU vs Control	C.elegans	Carnosine	1.1294	0.175554	0.0841069	2.08727	0.0588591	0.10931
5FU vs Control	E.coli	Cholic acid	1.50736	0.592028	0.488642	1.21158	0.251058	0.988921
5FU vs Control	E.coli	Choline	-1.24042	-0.310824	0.383627	-0.810223	0.43499	0.988921
5FU vs Control	C.elegans	Choline	-1.07435	-0.103465	0.171409	-0.603615	0.557338	0.685777
5FU vs Control	C.elegans	Citrulline	-4.0782	-2.02793	0.21113	-9.60514	5.52484e-07	1.43646e-05
5FU vs Control	E.coli	Citrulline	1.02082	0.0297319	0.313454	0.0948525	0.926138	0.988921
5FU vs Control	E.coli	Creatinine	-1.11357	-0.155197	0.338301	-0.458753	0.655343	0.988921
5FU vs Control	C.elegans	Cyclic AMP	1.32342	0.404276	0.620115	0.651937	0.526732	0.673526
5FU vs Control	C.elegans	Cyclic GMP	1.39439	0.479633	0.287158	1.67028	0.12072	0.201258
5FU vs Control	C.elegans	Cytidine	-1.8518	-0.888929	0.194625	-4.56739	0.000646389	0.00458349
5FU vs Control	E.coli	Cytosine	1.0504	0.0709329	0.266174	0.266491	0.794791	0.988921
5FU vs Control	C.elegans	Cytosine	1.18071	0.239651	0.38523	0.622098	0.545517	0.685777
5FU vs Control	C.elegans	D-Glucuronic acid	-2.43412	-1.2834	0.161304	-7.95641	3.97601e-06	6.20258e-05
5FU vs Control	E.coli	D-Glucuronic acid	1.16621	0.221831	0.208944	1.06167	0.311137	0.988921
5FU vs Control	C.elegans	D-Ribose 5-phosphate	-2.84937	-1.51064	0.37445	-4.0343	0.00165635	0.008613
5FU vs Control	E.coli	D-Ribose 5-phosphate	-1.12	-0.163504	0.552043	-0.296179	0.77261	0.988921
5FU vs Control	C.elegans	Decanoylcarnitine	-1.65121	-0.723526	0.323621	-2.23572	0.0451439	0.0926637
5FU vs Control	C.elegans	Deoxycytidine	-1.15213	-0.204304	0.0947561	-2.1561	0.0520724	0.101541
5FU vs Control	E.coli	Deoxyuridine	-1.11558	-0.157789	0.199334	-0.791583	0.445338	0.988921
5FU vs Control	C.elegans	Deoxyuridine	1.03452	0.0489571	0.338716	0.144537	0.887475	0.91113
5FU vs Control	C.elegans	Folic acid	-1.21103	-0.276231	0.197642	-1.39763	0.187526	0.298511
5FU vs Control	E.coli	Folic acid	1.03716	0.0526378	0.172968	0.304321	0.766563	0.988921
5FU vs Control	E.coli	Gamma-Aminobutyric acid	-1.56013	-0.641666	0.54334	-1.18097	0.262521	0.988921
5FU vs Control	C.elegans	Gamma-Aminobutyric acid	1.74544	0.803592	0.24843	3.23469	0.00715682	0.0223293
5FU vs Control	C.elegans	Glutathione	1.01944	0.0277721	0.15436	0.179918	0.860219	0.906717
5FU vs Control	E.coli	Glutathione	1.08885	0.122801	0.201176	0.610412	0.553991	0.988921
5FU vs Control	E.coli	Glyceraldehyde	-1.15399	-0.206636	0.300627	-0.687351	0.506095	0.988921
5FU vs Control	C.elegans	Glyceraldehyde	-1.01791	-0.0256044	0.177612	-0.144159	0.887768	0.91113
5FU vs Control	E.coli	Glycine	-1.03461	-0.0490853	0.364842	-0.134538	0.895407	0.988921
5FU vs Control	C.elegans	Glycine	1.01219	0.0174742	0.140498	0.124373	0.903079	0.914807
5FU vs Control	C.elegans	Guanidoacetic acid	-1.25356	-0.326029	0.20176	-1.61593	0.132079	0.214628
5FU vs Control	E.coli	Guanidoacetic acid	-1.033	-0.0468377	0.174316	-0.268694	0.793137	0.988921
5FU vs Control	E.coli	Guanosine	-1.10844	-0.148529	0.571691	-0.259806	0.799812	0.988921
5FU vs Control	C.elegans	Guanosine	-1.10319	-0.141679	0.345268	-0.410344	0.688786	0.778627
5FU vs Control	C.elegans	Hexanoylcarnitine	-1.39849	-0.483874	0.221282	-2.18668	0.0493001	0.0986002
5FU vs Control	C.elegans	Homocysteine	-2.70554	-1.43592	0.423344	-3.39185	0.00534971	0.0189672
5FU vs Control	E.coli	Homocysteine	-1.03057	-0.0434376	0.157747	-0.275362	0.788142	0.988921
5FU vs Control	C.elegans	Hypoxanthine	-1.19366	-0.255387	0.231831	-1.10161	0.292237	0.407045
5FU vs Control	E.coli	Hypoxanthine	1.15757	0.211096	0.240567	0.877492	0.398979	0.988921
5FU vs Control	C.elegans	Inosine	-1.193	-0.2546	0.495454	-0.513872	0.616672	0.717916
5FU vs Control	E.coli	Inosine	-1.06927	-0.0966237	0.304973	-0.316827	0.757306	0.988921
5FU vs Control	C.elegans	Inosinic acid	-1.65146	-0.72374	0.155456	-4.65558	0.000555093	0.00432973
5FU vs Control	E.coli	Inosinic acid	-1.0415	-0.058661	0.322602	-0.181837	0.859018	0.988921
5FU vs Control	C.elegans	Isobutyryl-L-carnitine	-2.64454	-1.40302	0.188341	-7.44935	7.7422e-06	8.62702e-05
5FU vs Control	C.elegans	Isovalerylcarnitine	-1.33365	-0.415385	0.114063	-3.6417	0.00337751	0.0131723
5FU vs Control	C.elegans	L-Acetylcarnitine	-1.55458	-0.636523	0.160264	-3.97172	0.00185374	0.00903698
5FU vs Control	C.elegans	L-Alanine	-1.57475	-0.655119	0.156885	-4.17579	0.00128612	0.00771671
5FU vs Control	E.coli	L-Alanine	-1.04363	-0.0616153	0.201665	-0.305532	0.765665	0.988921
5FU vs Control	E.coli	L-Arginine	1.02713	0.0386251	0.32932	0.117287	0.908747	0.988921
5FU vs Control	C.elegans	L-Arginine	1.37639	0.460886	0.152616	3.01991	0.0106647	0.029007
5FU vs Control	E.coli	L-Asparagine	-1.12007	-0.16359	0.198434	-0.824405	0.427224	0.988921
5FU vs Control	C.elegans	L-Asparagine	-1.1118	-0.152903	0.269026	-0.568358	0.580273	0.685777
5FU vs Control	E.coli	L-Aspartic acid	-1.05803	-0.0813769	0.196174	-0.41482	0.686249	0.988921
5FU vs Control	C.elegans	L-Aspartic acid	2.04213	1.03007	0.159864	6.44344	3.19105e-05	0.000311127
5FU vs Control	E.coli	L-Carnitine	-1.02449	-0.0349023	0.228142	-0.152985	0.88118	0.988921
5FU vs Control	C.elegans	L-Carnitine	1.0077	0.01106	0.178505	0.0619592	0.951615	0.951615
5FU vs Control	C.elegans	L-Cystathionine	-2.17693	-1.12229	0.145614	-7.70729	5.49534e-06	7.14394e-05
5FU vs Control	C.elegans	L-Glutamic acid	-1.4335	-0.51954	0.158728	-3.27314	0.00666428	0.0223293
5FU vs Control	E.coli	L-Glutamic acid	1.09887	0.136015	0.294498	0.461853	0.653187	0.988921
5FU vs Control	C.elegans	L-Glutamine	-1.44099	-0.527065	0.149969	-3.51449	0.00426646	0.0158469
5FU vs Control	E.coli	L-Glutamine	1.1577	0.211257	0.264471	0.798791	0.441317	0.988921
5FU vs Control	C.elegans	L-Histidine	-1.21602	-0.282167	0.169211	-1.66754	0.121271	0.201258
5FU vs Control	E.coli	L-Histidine	-1.12113	-0.16496	0.305251	-0.540406	0.599688	0.988921
5FU vs Control	C.elegans	L-Isoleucine	-1.3847	-0.469571	0.200392	-2.34325	0.0371653	0.0805249
5FU vs Control	E.coli	L-Isoleucine	1.02054	0.0293367	0.309851	0.09468	0.926272	0.988921
5FU vs Control	C.elegans	L-Kynurenine	-1.2446	-0.315679	0.102455	-3.08116	0.00951745	0.0274948
5FU vs Control	C.elegans	L-Leucine	-1.09357	-0.129047	0.16177	-0.79772	0.440533	0.572694
5FU vs Control	E.coli	L-Leucine	-1.03159	-0.044874	0.244468	-0.183557	0.857701	0.988921
5FU vs Control	C.elegans	L-Lysine	-1.0957	-0.131857	0.152972	-0.861967	0.405602	0.545464
5FU vs Control	E.coli	L-Lysine	1.06828	0.095287	0.280133	0.340149	0.740151	0.988921
5FU vs Control	C.elegans	L-Methionine	-1.35442	-0.437676	0.189456	-2.31017	0.039464	0.0831944
5FU vs Control	E.coli	L-Methionine	1.03747	0.0530657	0.312394	0.169868	0.868198	0.988921
5FU vs Control	C.elegans	L-Octanoylcarnitine	-1.07881	-0.109435	0.278463	-0.392995	0.701215	0.781354
5FU vs Control	C.elegans	L-Phenylalanine	-1.07227	-0.100673	0.170695	-0.589781	0.566277	0.685777
5FU vs Control	E.coli	L-Phenylalanine	-1.03245	-0.0460758	0.218113	-0.211247	0.836557	0.988921
5FU vs Control	C.elegans	L-Proline	-1.46269	-0.548621	0.146439	-3.74641	0.00278917	0.0114503
5FU vs Control	E.coli	L-Proline	-1.01392	-0.0199508	0.406314	-0.0491019	0.961718	0.99135
5FU vs Control	C.elegans	L-Serine	-1.21957	-0.286373	0.11412	-2.5094	0.027438	0.0648536
5FU vs Control	E.coli	L-Serine	1.04459	0.0629432	0.211403	0.29774	0.771449	0.988921
5FU vs Control	C.elegans	L-Threonine	-1.12012	-0.163654	0.121575	-1.34612	0.203143	0.316904
5FU vs Control	E.coli	L-Threonine	-1.07666	-0.106564	0.218986	-0.486624	0.636075	0.988921
5FU vs Control	E.coli	L-Tryptophan	1.09344	0.128872	0.165399	0.779159	0.452323	0.988921
5FU vs Control	C.elegans	L-Tryptophan	1.18067	0.239612	0.085336	2.80786	0.015812	0.0397851
5FU vs Control	C.elegans	L-Tyrosine	-1.2062	-0.27047	0.13371	-2.02281	0.0659578	0.119644
5FU vs Control	E.coli	L-Tyrosine	-1.01156	-0.0165778	0.143732	-0.115338	0.910256	0.988921
5FU vs Control	C.elegans	L-Valine	-1.42031	-0.50621	0.179415	-2.82145	0.0154184	0.0397851
5FU vs Control	E.coli	L-Valine	1.06782	0.0946624	0.294699	0.321217	0.754067	0.988921
5FU vs Control	C.elegans	Myoinositol	-1.24159	-0.312189	0.096178	-3.24595	0.00700884	0.0223293
5FU vs Control	E.coli	Myoinositol	1.01209	0.0173361	0.194979	0.088913	0.930749	0.988921
5FU vs Control	C.elegans	NAD	-1.1333	-0.180531	0.0846934	-2.13158	0.0544015	0.103495
5FU vs Control	E.coli	NAD	1.18232	0.241616	0.259718	0.930299	0.372183	0.988921
5FU vs Control	E.coli	Neopterin	1.00175	0.00252198	0.112546	0.0224084	0.982524	0.996184
5FU vs Control	E.coli	Niacinamide	-1.08182	-0.113458	0.169969	-0.667519	0.5182	0.988921
5FU vs Control	C.elegans	Niacinamide	1.11819	0.16117	0.200052	0.805643	0.436123	0.572694
5FU vs Control	E.coli	Nicotinic acid	-1.13202	-0.178902	0.269968	-0.662679	0.52118	0.988921
5FU vs Control	C.elegans	Nicotinic acid	-1.03981	-0.056319	0.0489451	-1.15066	0.272286	0.386151
5FU vs Control	C.elegans	O-Phosphoethanolamine	-1.1115	-0.15251	0.119723	-1.27386	0.226832	0.346919
5FU vs Control	E.coli	O-Phosphoethanolamine	-1.04364	-0.0616224	0.173004	-0.356191	0.728435	0.988921
5FU vs Control	E.coli	Ornithine	-1.12704	-0.172536	0.202004	-0.854123	0.411252	0.988921
5FU vs Control	C.elegans	Ornithine	1.02977	0.0423154	0.0881313	0.48014	0.639761	0.733843
5FU vs Control	C.elegans	Orotic acid	-3.17853	-1.66836	0.531471	-3.13914	0.00854558	0.0256367
5FU vs Control	E.coli	Orotic acid	-1.01114	-0.0159795	0.329527	-0.0484924	0.962193	0.99135
5FU vs Control	C.elegans	Pantothenic acid	-1.09169	-0.126564	0.107867	-1.17333	0.263426	0.386151
5FU vs Control	E.coli	Pantothenic acid	-1.00098	-0.00141358	0.288964	-0.00489189	0.996184	0.996184
5FU vs Control	C.elegans	Propionylcarnitine	-1.38639	-0.471329	0.190764	-2.47074	0.0294536	0.0675699
5FU vs Control	E.coli	Pyridoxine	-1.27079	-0.345721	0.271592	-1.27294	0.229284	0.988921
5FU vs Control	C.elegans	Sorbitol	-1.55656	-0.638359	0.141826	-4.50101	0.000725376	0.00471494
5FU vs Control	E.coli	Sorbitol	-1.08919	-0.123251	0.108804	-1.13279	0.281391	0.988921
5FU vs Control	C.elegans	Spermidine	1.0345	0.0489311	0.137393	0.356141	0.727918	0.788578
5FU vs Control	E.coli	Spermidine	1.07752	0.107709	0.473073	0.227679	0.824072	0.988921
5FU vs Control	C.elegans	Succinic acid	-1.53258	-0.615961	0.0499477	-12.3321	3.56553e-08	2.78111e-06
5FU vs Control	E.coli	Succinic acid	-1.0715	-0.0996352	0.0705656	-1.41195	0.185623	0.988921
5FU vs Control	E.coli	Sucrose	-1.55978	-0.641346	0.471217	-1.36104	0.200731	0.988921
5FU vs Control	C.elegans	Sucrose	1.46237	0.548312	0.568292	0.964841	0.353666	0.483964
5FU vs Control	E.coli	Symmetric dimethylarginine	-1.14447	-0.194682	0.300951	-0.64689	0.53097	0.988921
5FU vs Control	C.elegans	Taurine	1.08446	0.116975	0.319444	0.366183	0.720603	0.788578
5FU vs Control	C.elegans	Trimethylamine N-oxide	-1.43486	-0.520913	0.267979	-1.94385	0.0757343	0.131273
5FU vs Control	E.coli	Trimethylamine N-oxide	-1.16525	-0.220643	0.152571	-1.44617	0.176016	0.988921
5FU vs Control	C.elegans	Uracil	-1.62638	-0.701666	0.287461	-2.44091	0.0311063	0.0693226
5FU vs Control	E.coli	Uracil	-1.20379	-0.267583	0.163848	-1.63312	0.130713	0.988921
5FU vs Control	C.elegans	Uridine diphosphate glucose	-3.85068	-1.94511	0.645382	-3.01389	0.0107847	0.029007
5FU vs Control	E.coli	Uridine diphosphate glucose	1.54169	0.624515	0.34553	1.80741	0.0980946	0.988921
5FU vs Control	C.elegans	Xanthine	-1.15704	-0.210438	0.182644	-1.15217	0.271688	0.386151
5FU vs Control	E.coli	Xanthine	-1.13359	-0.180903	0.136325	-1.327	0.211396	0.988921
5FU vs Control	C.elegans	Xanthosine	-1.04047	-0.0572307	0.24478	-0.233805	0.819078	0.875179
5FU vs Control	E.coli	Xanthosine	1.09862	0.135697	0.220485	0.615448	0.55078	0.988921

## Sheet: Metabolomics_Enrichment_Readme
Column	Explanation
Metabolite Set	KEGG pathway
Organism	Organism
Comparison	Type of comparison
Total	How many metaboltes present in pathway
Hits	How many of them show significant changes
Raw p	Significance of enrichment
-log(p)	-log10(Raw p)
FDR	False discovery rate

## Sheet: Metabolomics_Enrichment
Metabolite Set	Organism	Comparison	Total	Hits	Raw p	-log(p)	FDR
Alanine, aspartate and glutamate metabolism	E.coli	5FU/Control	18	6	0.55181	0.25821	0.96748
Alanine, aspartate and glutamate metabolism	C.elegans	5FU/Control	20	7	1.8695e-05	4.72827	0.0001533
Amino sugar and nucleotide sugar metabolism	C.elegans	5FU/Control	27	1	0.0058901	2.22988	0.010112
Amino sugar and nucleotide sugar metabolism	E.coli	5FU/Control	42	1	0.034409	1.46333	0.82581
Aminoacyl-tRNA biosynthesis	C.elegans	5FU/Control	66	19	0.00074821	3.12598	0.0018045
Aminoacyl-tRNA biosynthesis	E.coli	5FU/Control	66	19	0.9608	0.017367	0.96748
Arginine and proline metabolism	C.elegans	5FU/Control	28	8	5.6219e-07	6.25012	2.305e-05
Arginine and proline metabolism	E.coli	5FU/Control	41	10	0.80762	0.0927929	0.96748
Ascorbate and aldarate metabolism	E.coli	5FU/Control	16	1	0.034409	1.46333	0.82581
Ascorbate and aldarate metabolism	C.elegans	5FU/Control	6	3	6.7471e-06	5.17088	9.221e-05
Benzoate degradation via CoA ligation	E.coli	5FU/Control	10	1	0.29154	0.535302	0.96748
beta-Alanine metabolism	C.elegans	5FU/Control	12	3	0.00011268	3.94815	0.00049305
beta-Alanine metabolism	E.coli	5FU/Control	16	6	0.85788	0.0665735	0.96748
Butanoate metabolism	E.coli	5FU/Control	18	3	0.35172	0.453803	0.96748
Butanoate metabolism	C.elegans	5FU/Control	19	3	4.5249e-06	5.34439	9.221e-05
Citrate cycle (TCA cycle)	E.coli	5FU/Control	20	1	0.29154	0.535302	0.96748
Citrate cycle (TCA cycle)	C.elegans	5FU/Control	20	1	4.7446e-05	4.3238	0.0002779
Cyanoamino acid metabolism	C.elegans	5FU/Control	10	2	0.024529	1.61032	0.032441
Cyanoamino acid metabolism	E.coli	5FU/Control	8	4	0.93844	0.0275935	0.96748
Cysteine and methionine metabolism	C.elegans	5FU/Control	26	3	0.00046558	3.33201	0.0013635
Cysteine and methionine metabolism	E.coli	5FU/Control	34	3	0.94419	0.0249406	0.96748
D-Alanine metabolism	E.coli	5FU/Control	3	1	0.79511	0.0995728	0.96748
D-Glutamine and D-glutamate metabolism	C.elegans	5FU/Control	5	2	0.00064401	3.19111	0.0017399
D-Glutamine and D-glutamate metabolism	E.coli	5FU/Control	7	2	0.66136	0.179562	0.96748
Folate biosynthesis	C.elegans	5FU/Control	14	1	0.33615	0.473467	0.34455
Folate biosynthesis	E.coli	5FU/Control	19	1	0.7571	0.120847	0.96748
Fructose and mannose metabolism	C.elegans	5FU/Control	20	1	0.0017226	2.76382	0.0035313
Fructose and mannose metabolism	E.coli	5FU/Control	30	1	0.36335	0.439675	0.96748
Galactose metabolism	C.elegans	5FU/Control	13	2	0.016445	1.78397	0.02408
Galactose metabolism	E.coli	5FU/Control	37	4	0.15139	0.819903	0.96748
Glutathione metabolism	E.coli	5FU/Control	21	5	0.84132	0.0750388	0.96748
Glutathione metabolism	C.elegans	5FU/Control	25	5	0.19885	0.701474	0.22035
Glycerophospholipid metabolism	E.coli	5FU/Control	23	1	0.5359	0.270916	0.96748
Glycerophospholipid metabolism	C.elegans	5FU/Control	24	2	0.27024	0.56825	0.29157
Glycine, serine and threonine metabolism	C.elegans	5FU/Control	22	5	0.01066	1.97224	0.01681
Glycine, serine and threonine metabolism	E.coli	5FU/Control	32	7	0.90438	0.0436491	0.96748
Glyoxylate and dicarboxylate metabolism	E.coli	5FU/Control	29	1	0.29154	0.535302	0.96748
Histidine metabolism	E.coli	5FU/Control	13	2	0.89339	0.0489589	0.96748
Histidine metabolism	C.elegans	5FU/Control	8	1	0.042747	1.36909	0.05477
Inositol phosphate metabolism	C.elegans	5FU/Control	22	2	0.00016077	3.79379	0.00059923
Inositol phosphate metabolism	E.coli	5FU/Control	8	1	0.92546	0.0336423	0.96748
Lysine biosynthesis	E.coli	5FU/Control	13	2	0.89912	0.0461823	0.96748
Lysine degradation	E.coli	5FU/Control	11	1	0.79581	0.0991906	0.96748
Methane metabolism	E.coli	5FU/Control	11	2	0.95427	0.0203287	0.96748
Methane metabolism	C.elegans	5FU/Control	9	2	0.024529	1.61032	0.032441
Nicotinate and nicotinamide metabolism	E.coli	5FU/Control	13	4	0.601	0.221126	0.96748
Nicotinate and nicotinamide metabolism	C.elegans	5FU/Control	9	3	0.024177	1.6166	0.032441
Nitrogen metabolism	E.coli	5FU/Control	18	7	0.91915	0.0366136	0.96748
Nitrogen metabolism	C.elegans	5FU/Control	9	5	0.0013332	2.8751	0.0028769
One carbon pool by folate	C.elegans	5FU/Control	8	1	0.33615	0.473467	0.34455
One carbon pool by folate	E.coli	5FU/Control	8	1	0.7571	0.120847	0.96748
Pantothenate and CoA biosynthesis	E.coli	5FU/Control	23	3	0.96544	0.0152747	0.96748
Pantothenate and CoA biosynthesis	C.elegans	5FU/Control	8	2	0.003811	2.41896	0.0071024
Pentose and glucuronate interconversions	E.coli	5FU/Control	33	2	0.080614	1.09359	0.96737
Pentose and glucuronate interconversions	C.elegans	5FU/Control	9	2	0.00012026	3.91988	0.00049305
Pentose phosphate pathway	C.elegans	5FU/Control	18	1	1.6845e-05	4.77353	0.0001533
Pentose phosphate pathway	E.coli	5FU/Control	26	1	0.73807	0.131902	0.96748
Phenylalanine metabolism	E.coli	5FU/Control	23	2	0.56502	0.247936	0.96748
Phenylalanine metabolism	C.elegans	5FU/Control	8	2	0.15059	0.822204	0.1715
Phenylalanine, tyrosine and tryptophan biosynthesis	E.coli	5FU/Control	23	3	0.79559	0.0993107	0.96748
Phenylalanine, tyrosine and tryptophan biosynthesis	C.elegans	5FU/Control	4	2	0.15059	0.822204	0.1715
Porphyrin and chlorophyll metabolism	C.elegans	5FU/Control	11	1	0.00094507	3.02454	0.0021527
Porphyrin and chlorophyll metabolism	E.coli	5FU/Control	33	1	0.70241	0.153409	0.96748
Propanoate metabolism	C.elegans	5FU/Control	19	1	4.7446e-05	4.3238	0.0002779
Propanoate metabolism	E.coli	5FU/Control	20	1	0.29154	0.535302	0.96748
Purine metabolism	C.elegans	5FU/Control	54	13	0.00027697	3.55757	0.00094631
Purine metabolism	E.coli	5FU/Control	73	11	0.93281	0.0302068	0.96748
Pyrimidine metabolism	C.elegans	5FU/Control	40	6	5.7846e-05	4.23773	0.00029646
Pyrimidine metabolism	E.coli	5FU/Control	44	5	0.74433	0.128234	0.96748
Selenoamino acid metabolism	C.elegans	5FU/Control	17	1	0.0021659	2.66436	0.0042287
Selenoamino acid metabolism	E.coli	5FU/Control	18	1	0.79511	0.0995728	0.96748
Sphingolipid metabolism	C.elegans	5FU/Control	17	2	0.015819	1.80082	0.024021
Starch and sucrose metabolism	C.elegans	5FU/Control	19	3	0.00036753	3.43471	0.0011591
Starch and sucrose metabolism	E.coli	5FU/Control	31	3	0.061378	1.21199	0.96737
Sulfur metabolism	E.coli	5FU/Control	13	1	0.80198	0.0958365	0.96748
Taurine and hypotaurine metabolism	C.elegans	5FU/Control	6	1	0.51962	0.284314	0.51962
Thiamine metabolism	E.coli	5FU/Control	19	1	0.92217	0.035189	0.96748
Tryptophan metabolism	E.coli	5FU/Control	11	1	0.53356	0.272817	0.96748
Tryptophan metabolism	C.elegans	5FU/Control	29	2	0.00067898	3.16814	0.0017399
Tyrosine metabolism	E.coli	5FU/Control	10	2	0.55462	0.256004	0.96748
Tyrosine metabolism	C.elegans	5FU/Control	25	1	0.062614	1.20333	0.075505
Ubiquinone and other terpenoid-quinone biosynthesis	C.elegans	5FU/Control	5	1	0.062614	1.20333	0.075505
Valine, leucine and isoleucine biosynthesis	C.elegans	5FU/Control	13	4	0.0059194	2.22772	0.010112
Valine, leucine and isoleucine biosynthesis	E.coli	5FU/Control	26	4	0.88775	0.0517093	0.96748
Valine, leucine and isoleucine degradation	E.coli	5FU/Control	23	3	0.96748	0.014358	0.96748
Valine, leucine and isoleucine degradation	C.elegans	5FU/Control	38	3	0.0088595	2.05259	0.01453
Vitamin B6 metabolism	E.coli	5FU/Control	13	1	0.17346	0.760801	0.96748

## Sheet: Oligonucleotides_Primer list
Gene/Plasmid	Primer name	Sequence (5’ → 3’)
Confirmation of gene deletion mutants
kanamycinR	K1	CAGTCATAGCCGAATAGCCT
aroA	aroA-cseq-F	GCTGGAAGGCGTTAAAGCGC
aroC	aroC-cseq-F	CGGCGATGGTGTGTTTATGC
codA	codBA-cseq-F	GTCTTATCAGGCCTACCCACTG
dcd	dcd-cseq-F	GCGTGACGAACTTAACTTCTCC
epd	epd-cseq-F	GCGTTTCAGTCGATTAAATGTTCG
fau	fau-cseq-F	GGTTGGTGAGCATGCTCGG
folM	folM-cseq-F	CCCATGATAATGTACTGAACCG
gcvA	gcvA-cseq-F	CGCCACTATAGGTATTTGCTGG
gcvH	gcvH-cseq-F	GGAAGGTATTGGCGAAACGG
gcvP	gcvP-cseq-F	CGGCTTTATTCCTCTTCTGCG
gcvR	gcvR-cseq-F	GCAAACAAGTGTCTCAATGGTACG
gcvT	gcvT-cseq-F2	GGTAAGTTCAGGCAAAAGAGAACG
glyA	glyA-cseq-F	CCTGTTATCGCACAATGATTCGG
metF	metF-cseq-F	CCTCACCATCATTGGTCATTTTTCG
metH	metH-cseq-F	GCAATAGTTACTGAACTGATCCG
nupC	nupC-cseq-F	GAAGCCTGTCACAGGACGTC
pabC	pabC-cseq-F	CCCTTATAAAAGGTCCGCTTGC
pdxA	pdxA-cseq-F	CATACCGCATGCTGATGAACC
pdxB	pdxB-cseq-F	CCAGACGGCAGATTATCTCC
pdxH	pdxH-cseq-F	CGATGAAGCGACTGTCTATAAACG
pdxY	pdxY-cseq-F	GGTCGTTTTACCTTACTGCGTCG
purU	purU-cseq-F	CACGTCCGCAGTTTGGTCG
pyrD	pyrD-cseq-F	GGTTGAGTGCAAAGAAGGAGC
pyrE	pyrE-cseq-F	CATCATTGAAGTGCAGGGGAC
pyrF	pyrF-cseq-F	CGATTCGCGGTCTTGATGGC
serC	serC-cseq-F	CCCTCAACGGTTTTACTCATTGC
tdk	tdk-cseq-F	GCTCAGAAGGATTATGCAAGGC
uraA	uraA-cseq-F	CGATGCCGGTGACAAAATCTTTG
yjjG	yjjG-cseq-F	GCGATTACGCAAGTGGTGC
metE	metE-cseq-F	GCGTTGGCTGCGTTTCTCC
	metE-cseq-R	GCTATCATGCCGCATCTGC
ndk	ndk-cseq-F	CATCAATAGTCAACGGCCCTG
	ndk-cseq-R	CTATTCCGGCCTCGTTATTACAC
nupG	nupG-cseq-F	CCAGTCCGCGAAGTTGATAG
	nupG-cseq-R	GATTTTCGCCGGAGCTGCAAG
pdxJ	pdxJ-cseq-F	CCTGACGCAGACACACTGC
	pdxJ-cseq-R2	GCTGCGGCTTCTTTCACAGC
pdxK	pdxK-cseq-F	GGAGTGTCATTAGTAGTGTAATGACC
	pdxK-cseq-R	GGTTGTTATCTCCAACATGGACG
udk	udk-cseq-F	GCTATTCGACTGGTATCAGACG
	udk-cseq-R	CTCGGTCACACAGACGCATG
udp	udp-cseq-F	CAACGCATTTGCGTCATGGTG
	udp-cseq-R	GCTGTACAAACGTCCAGTTGG
upp	upp-cseq-F	GACTTGTGCCAGGGTAAAGG
	upp-cseq-R	GTCTTTCACTCACCCCGATAG
Complementation constructs
upp	upp-comp-F	TTTTGGATCCAGGGTAAAGGTTAGTTTTCGG
	upp-comp-R	TTTTAAGCTTACACCCCGATAGCACGGC
Sequencing inserts in plasmids
L4440	M13-F	GTAAAACGACGGCCAGT
	L4440-R	GACCGGCAGATCTGATATC
pACYC184	pACYC-Hind-F	CTGAAGTCAGCCCCATACG
	pACYC-Bam-R	GGTGATGTCGGCGATATAGG
pUA66	Primer 1	CCATTAACATCACCATCTAA
Amplification of nematode genes
umps-1	AS-mn160-R	ACTGTTTGCATGTCGAGCAG
	zu456-R2	CATTGTGTTGCGTACAGCAC
Sequencing and confirmation of nematode mutants
zu456	umps-1-seq-F	AGCATTTGGCGGAGCAGAT
qPCR
C29F7.3, WBGene00007812	C29F7.3_F	ATTGAGCACTTTGAGAAGGT
	C29F7.3_R	GACAACATCTTCGTAGACCTC
ndk-1, WBGene00009119	ndk-1_F	GTCGGAAAGATCATCGCTC
	ndk-1_R	GTAGTGAACCTCAAGATGGG
umps-1, WBGene00011559	umps-1_F	GTTCAGGCTCTCAACCTTCC
	umps-1_R	TTCCACGTACGGTAGACTGG
ctps-1, WBGene00012316	ctps-1_F	TGTTCGAGATGAAGGACCAC
	ctps-1_R	GTGGATGGGAAAGGTATTCG
dpyd-1, WBGene00016103	dpyd-1_F	GCCAAATACTACTAGTCCAACC
	dpyd-1_R	TTCAAGATGAGGAGACTCTCG
pyr-1, WBGene00004259	pyr-1_F	TTGACCATGAAGGAACTCAC
	pyr-1_R	GTAGGTATCATCTTGTGGAGG
thk-1, WBGene00006568	thk-1_F	ACTCGTTACGATGCCGATCT
	thk-1_R	CGATGAGCCTTGACAGTCC
dhod-1, WBGene00020932	dhod-1_F	CACAAACGGACAAATTCCAA
	dhod-1_R	GACTAGCACCGGCTCTAATCTT
tyms-1, WBGene00022455	tyms-1_F	CACGAAGAGATGATCGCACT
	tyms-1_R	ACACGTTTCGTGGTAAGCAA
upp-1, WBGene00022817	upp-1_F	GATGGAGTCAACTTGCTTCG
	upp-1_R	TTGAACCTGATCTCCATCCA
gcsh-1, WBGene00008354	gcsh-1_F	GGAGATTCTACAGGAGCGG
	gcsh-1_R	TCACTGGAGCGTAAATGTC
gcst-1, WBGene00017765	gcst-1_F	AAAGATAGAGTAGCCTTCATCG
	gcst-1_R	AAACTGAAAGAGTTCCGCT
R12C12.1, WBGene00020022	R12C12.1_F	TATGGTTTCCATTCACCAACG
	R12C12.1_R	AGCTTTGTCTTCTGATTCGG
F57C9.1a, WBGene00019008	F57C9.1a_F	GTTGCATGGATTTGAAGTCG
	F57C9.1a_R	ACGTGCTCGTATCTTGTTGG
C05D11.11a, WBGene00003214	C05D11.11a_F	GTGGATTCCAGGAGCAAGAT
	C05D11.11a_R	TCAATGTCTTTCCAGCCTCA
C06A8.1a, WBGene00015512	C06A8.1a_F	AAGGCAATGGGATTGAGAAG
	C06A8.1a_R	CCAGCGGATCATATCAAGTG
Underlined bases indicate endonuclease restriction sites
