# Supplementary material for: Host-Microbe Co-metabolism Dictates Cancer Drug Efficacy in C. elegans
Source: Cell. 2017 Apr 20;169(3):442–456.e18. doi: 10.1016/j.cell.2017.03.040 (PMC5406385; doi:10.1016/j.cell.2017.03.040)
Supplement: Table S2. Data for the 5-FU-Microbe-Drug Screen, Including a List of Genes Removed from Analysis and Also Enrichment Analysis Results, Related to Figures 2 and S2 [file mmc2.xlsx]

## Sheet: Readme_Removed
Column	Explanation
Gene	Gene name
Plate	Keio library plate (96-well format)
Well	Keio library well in plate
JW_id	Japanese W3110 number
ECK	ECK number (shared between MG1655 and W3110)
bno	b number
EG	Ecoli gene number
GI	GenInfo Identifier
Comment	Comment

## Sheet: Removed
Gene	Plate	Well	JW_id	ECK	bno	EG	GI	Comment
abgB	43	E4	JW1331	ECK1333	b1337	EG13351		Causes developmental delay
alaS	61	F4	JW2667	ECK2692	b2697	EG10034	947175	Excluded essential gene (Yamamoto2009)
allA	19	A6	JW0493	ECK0498	b0505	EG13615	945141	Causes developmental delay
ampH	85	B11	JW5052	ECK0371	b0376	EG12867	946904	Causes developmental delay
atpB	91,93,95 comb	D6	JW3716	ECK3731	b3738	EG10099		Eliminated; very poor growth
atpE	91,93,95 comb	C6	JW3715	ECK3730	b3737	EG10102		Eliminated; very poor growth
atpF	91,93,95 comb	B6	JW3714	ECK3729	b3736	EG10103		Eliminated; very poor growth
atpG	91,93,95 comb	D7	JW3711	ECK3726	b3733	EG10104		Eliminated; very poor growth
bisC	71	F5	JW5940	ECK3538	b3551	EG10124	946915	Causes developmental delay
btuB	55	F12	JW3938	ECK3958	b3966	EG10126	948468	Excluded essential gene (Yamamoto2009)
cheZ	59	D10	JW1870	ECK1882	b1881	EG10151		Eliminated; very poor growth
citE	59	D7	JW0608	ECK0609	b0616	EG13542		Eliminated; very poor growth
coaA	43	A9	JW3942	ECK3966	b3974	EG10922	948479	Excluded essential gene (Yamamoto2009)
coaE	5	A9	JW0100	ECK0103	b0103	EG12312	949060	Excluded essential gene (Yamamoto2009)
crcB	27	E7	JW0619	ECK0617	b0624	EG12209	945798	Causes developmental delay
csiE	89	G12	JW5878	ECK2532	b2535	EG13418		Causes developmental delay
cspH	85	F11	JW5134	ECK0979	b0989	EG14281	945590	Causes developmental delay
cusB	3	G5	JW0563	ECK0566	b0574	EG14235	945189	Causes developmental delay
cyoA	1	G11	JW0422	ECK0426	b0432	EG10178	945080	Causes developmental delay
cyoB	1	F11	JW0421	ECK0425	b0431	EG10179	945615	Causes developmental delay
cyoD	1	D11	JW0419	ECK0423	b0429	EG10181	944918	Causes developmental delay
djlB	15	C8	JW0641	ECK0639	b0646	EG13649	945245	Excluded essential gene (Yamamoto2009)
dnaG	81	C1	JW3038	ECK3056	b3066	EG10239		Undisrupted gene
flhA	45	H1	JW1868	ECK1880	b1879	EG14273	946390	Causes developmental delay
folB	A	F9	JW3030	ECK3048	b3058	EG11673		Eliminated; very poor growth
folP	61	C3	JW3144	ECK3166	b3177	EG50011	947691	Excluded essential gene (Yamamoto2009)
glmM	47	F9	JW3143	ECK3165	b3176	EG11553	947692	Excluded essential gene (Yamamoto2009)
glnA	41	H11	JW3841	ECK3863	b3870	EG10383		Eliminated; very poor growth
glyS	79	F10	JW3530	ECK3547	b3559	EG10410	948080	Excluded essential gene (Yamamoto2009)
groL	45	G7	JW4103	ECK4137	b4143	EG10599		Undisrupted gene
hdeD	35	B9	JW3479	ECK3495	b3511	EG11495	948024	Causes developmental delay
helD	5	D8	JW0945	ECK0953	b0962	EG10426	946227	Causes developmental delay
hemE	65	H2	JW3961	ECK3989	b3997	EG11543	948497	Excluded essential gene (Yamamoto2009)
hsrA	37	A3	JW3733	ECK3748	b3754	EG11732	948265	Causes developmental delay
htpG	45	A9	JW0462	ECK0467	b0473	EG10461	945099	Causes developmental delay
hyfR	9	D2	JW2476	ECK2487	b2491	EG14219	948886	Causes developmental delay
ileS	57	H3	JW0024	ECK0027	b0026	EG10492	944761	Excluded essential gene (Yamamoto2009)
lpd	5	G9	JW0112	ECK0115	b0116	EG10543		Eliminated; very poor growth
lpxM	45	G1	JW1844	ECK1856	b1855	EG10614	945143	Causes developmental delay
lsrD	29	A4	JW1508	ECK1508	b1515	EG13808	946264	Causes developmental delay
macB	29	H1	JW0863	ECK0870	b0879	EG13695	945164	Causes developmental delay
mdoC	13	H4	JW1034	ECK1033	b1047	EG13876	946944	Causes developmental delay
metI	79	D7	JW0194	ECK0198	b0198	EG11737		Eliminated; very poor growth
mprA	25	F2	JW2659	ECK2678	b2684	EG10603	945282	Causes developmental delay
mscS	33	E4	JW2891	ECK2920	b2924	EG11160	947416	Causes developmental delay
mtr	59	B1	JW3130	ECK3149	b3161	EG10617	947675	Causes developmental delay
parC	81	B1	JW2987	ECK3010	b3019	EG10686		Undisrupted gene
polA	39	A9	JW3835	ECK3855	b3863	EG10746		Undisrupted gene
prfB	87	F11	JW5847	ECK2886	b2891	EG10762	947369	Excluded essential gene (Yamamoto2009)
priB	39	F9	JW4159	ECK4197	b4201	EG10764		Undisrupted gene
rho	61	C9	JW3756	ECK3775	b3783	EG10845	948297	Excluded essential gene (Yamamoto2009)
rhsB	B	F5	JW5679	ECK3466	b3482	EG10847	947994	Causes developmental delay
rplK	61	F6	JW3946	ECK3974	b3983	EG10872	948484	Excluded essential gene (Yamamoto2009)
rplY	57	A6	JW2173	ECK2179	b2185	EG10885		Excluded essential gene (Yamamoto2009)
rpoD	91,93,95 comb	E6	JW3039	ECK3057	b3067	EG10896		Undisrupted gene
rpsO	89	B10	JW3134	ECK3154	b3165	EG10914		Undisrupted gene
rpsU	89	G9	JW3037	ECK3055	b3065	EG10920		Undisrupted gene
rstB	3	G10	JW1601	ECK1604	b1609	EG11233	948870	Causes developmental delay
sodA	31	H2	JW3879	ECK3901	b3908	EG10953	948403	Causes developmental delay
sucA	B	C1	JW0715	ECK0714	b0726	EG10979	945303	Eliminated; very poor growth
tap	5	B8	JW1874	ECK1886	b1885	EG10987	946397	Causes developmental delay
tar	29	H11	JW1875	ECK1887	b1886	EG10988	946399	Causes developmental delay
tfaR	B	D6	JW1367	ECK1368	b1373	EG13371	946062	Causes developmental delay
thyA	91,93,95 comb	E7	JW2795	ECK2823	b2827	EG11002		Eliminated; no growth
tpr	67	B2	JW1219	ECK1224	b1229	EG11016		Excluded essential gene (Yamamoto2009)
wbbL	21	A7	JW2012	ECK2025	b4540	EG11986		Causes developmental delay
ybcH	15	B7	JW0556	ECK0559	b0567	EG12448	945186	Causes developmental delay
ybfM	15	E8	JW0667	ECK0669	b0681	EG13659	945296	Causes developmental delay
ybiB	25	B10	JW0785	ECK0789	b0800	EG11580	945424	Causes developmental delay
ybiM	89	G6	JW5106	ECK0795	b0806	EG13318	947523	Causes developmental delay
ybjX	19	D7	JW0861	ECK0868	b0877	EG13693	946025	Causes developmental delay
ycfK	15	H12	JW1140	ECK1140	b1154	EG12877	945726	Causes developmental delay
ycgL	23	C7	JW1168	ECK1167	b1179	EG13893	946226	Causes developmental delay
ydaN	23	A9	JW1336	ECK1339	b1342	EG13356	945910	Causes developmental delay
ydcC	B	G5	JW1455	ECK1454	b1460	EG11526	947435	Causes developmental delay
ydcO	75	E12	JW5229	ECK1427	b1433	EG13758	947247	Causes developmental delay
ydcT	55	H5	JW1436	ECK1435	b1441	EG13763		Eliminated; very poor growth
ydcX	75	F12	JW5232	ECK1439	b1445	EG13767	945936	Causes developmental delay
yddA	67	D10	JW5242	ECK1490	b1496	EG11742	945945	Causes developmental delay
ydeJ	19	G9	JW1530	ECK1530	b1537	EG11645	946067	Causes developmental delay
ydeN	77	F1	JW5243	ECK1492	b1498	EG13796	945957	Causes developmental delay
yeeS	17	H9	JW1984	ECK1995	b2002	EG13386	946514	Causes developmental delay
yfaE	19	H8	JW2230	ECK2228	b2236	EG12360	946729	Causes developmental delay
yfbJ	77	C10	JW5373	ECK2252	b2258	EG14094	945344	Causes developmental delay
yfbM	9	H9	JW2267	ECK2266	b2272	EG14097	946745	Causes developmental delay
yfiA	21	B5	JW2578	ECK2594	b2597	EG11151	947129	Causes developmental delay
yfiB	27	F4	JW2586	ECK2602	b2605	EG11152	947094	Causes developmental delay
ygbM	21	H2	JW2709	ECK2734	b2739	EG13107	947207	Causes developmental delay
ygjV	33	E10	JW3061	ECK3081	b3090	EG12733	947604	Causes developmental delay
yhbG	59	D1	JW3168	ECK3190	b3201	EG11680		Undisrupted gene
yhbP	33	D12	JW3123	ECK3142	b3154	EG12785	947665	Causes developmental delay
yiaD	35	G10	JW5657	ECK3539	b3552	EG12271		Undisrupted gene
yiaV	35	G11	JW3558	ECK3575	b3586	EG12290	948106	Causes developmental delay
yicL	65	H1	JW3634	ECK3650	b3660	EG11688	948176	Causes developmental delay
yjiQ	67	D1	JW4302	ECK4330	b4339	EG12577		Causes developmental delay
yoaH	11	A10	JW1800	ECK1809	b1811	EG14306	946346	Causes developmental delay

## Sheet: Readme_All-data
Column	Explanation
Gene	Gene name
Plate	Keio library plate (96-well format)
Well	Keio library well in plate
JW_id	Japanese W3110 number
ECK	ECK number (shared between MG1655 and W3110)
bno	b number
EG	Ecoli gene number
GI	GenInfo Identifier
MIC	Minimum inhibitory concentration of 5-FU for worms grown on particular bacterial knockout. MIC <=5: MIC estimate from primary screen, MIC>5: MIC average from 4 replicates in secondary screen
MIC_SD	MIC standard deviation. Only for MIC>5 - MIC average from 4 replicates in secondary screen
N	Number of replicates for bacterial knockout growth in NGM
C_OD	KO growth in NGM OD after 24hr (background subtracted): Average
C_OD_SD	KO growth in NGM OD after 24hr (background subtracted): Standard deviation
C_logOD	KO growth in NGM log2(OD) after 24hr (background subtracted): Average
C_logOD_SD	KO growth in NGM log2(OD) after 24hr (background subtracted): Standard deviation
T_OD	KO growth in NGM+50uM 5-FU OD after 24hr (background subtracted): Average
T_OD_SD	KO growth in NGM+50uM 5-FU OD after 24hr (background subtracted): Standard deviation
T_logOD	KO growth in NGM+50uM 5-FU log2(OD) after 24hr (background subtracted): Average
T_logOD_SD	KO growth in NGM+50uM 5-FU log2(OD) after 24hr (background subtracted): Standard deviation
C_WTDiff	KO growth in NGM logFC in comparison to WT. log2(Knockout_OD/WT_OD): Average
C_WTDiff_SD	KO growth in NGM logFC in comparison to WT. log2(Knockout_OD/WT_OD): Standard deviation
C_WTDiff_SE	KO growth in NGM logFC in comparison to WT. log2(Knockout_OD/WT_OD): Standard error
C_WTDiff_p.value	KO growth in NGM logFC in comparison to WT. log2(Knockout_OD/WT_OD): Significance p-value
C_WTDiff_FDR	KO growth in NGM logFC in comparison to WT. log2(Knockout_OD/WT_OD): False discovery rate
T_WTDiff	KO growth in NGM+50uM 5-FU logFC in comparison to WT. log2(Knockout_OD/WT_OD): Average
T_WTDiff_SD	KO growth in NGM+50uM 5-FU logFC in comparison to WT. log2(Knockout_OD/WT_OD): Standard deviation
T_WTDiff_SE	KO growth in NGM+50uM 5-FU logFC in comparison to WT. log2(Knockout_OD/WT_OD): Standard error
T_WTDiff_p.value	KO growth in NGM+50uM 5-FU logFC in comparison to WT. log2(Knockout_OD/WT_OD): Significance p-value
T_WTDiff_FDR	KO growth in NGM+50uM 5-FU logFC in comparison to WT. log2(Knockout_OD/WT_OD): False discovery rate
GT_Interaction	Interaction between knockout and 5-FU (adjusted): Average
GT_SD	Interaction between knockout and 5-FU (adjusted): Standard deviation
GT_SE	Interaction between knockout and 5-FU (adjusted): Standard error
GT_p.value	Interaction between knockout and 5-FU (adjusted): Significance
GT_FDR	Interaction between knockout and 5-FU (adjusted): False discovery rate

## Sheet: All-data
Gene	Plate	Well	JW_id	ECK	bno	EG	GI	MIC	MIC_SD	N	C_OD	C_OD_SD	C_logOD	C_logOD_SD	T_OD	T_OD_SD	T_logOD	T_logOD_SD	C_WTDiff	C_WTDiff_SD	C_WTDiff_SE	C_WTDiff_p.value	C_WTDiff_FDR	T_WTDiff	T_WTDiff_SD	T_WTDiff_SE	T_WTDiff_p.value	T_WTDiff_FDR	GT_Interaction	GT_SD	GT_SE	GT_p.value	GT_FDR
aaeA	A	C7	JW3210	ECK3230	b3241	EG12823	947748	2.5
aaeB	35	B3	JW3209	ECK3229	b3240	EG12822	947747	1
aaeR	53	C10	JW3212	ECK3232	b3243	EG12825	947760	1
aaeX	87	A1	JW5541	ECK3231	b3242	EG12824	947751	1
aas	49	D3	JW2804	ECK2832	b2836	EG11679	947315	1
aat	57	G4	JW0868	ECK0876	b0885	EG11112	945490	33.3333	5.7735	4	0.151481	0.0165429	-2.72921	0.157003	0.138581	0.00487306	-2.85186	0.0504129	-0.881106	0.157003	0.0654032	1.61695e-40	5.10789e-39	-0.360424	0.0504129	0.0654032	3.78923e-08	1.15268e-07	0.268205	0.167749	0.0778808	0.000579314	0.00274506
abgA	75	F10	JW5205	ECK1334	b1338	EG13352	945742	1
abgR	19	H12	JW1333	ECK1335	b1339	EG13353	945831	26.6667	5.7735	4	0.160881	0.0140573	-2.64007	0.126331	0.0818062	0.0240239	-3.65687	0.41444	-0.791967	0.126331	0.0654032	3.4256e-33	6.4387e-32	-1.16543	0.41444	0.0654032	1.71237e-68	1.31853e-66	-0.594431	0.458823	0.0778808	2.84217e-14	1.59162e-12
abgT	87	G8	JW5822	ECK1332	b1336	EG12853	945912	1
abrB	89	C4	JW5097	ECK0704	b0715	EG13310	945321	1
aceA	3	E7	JW3975	ECK4007	b4015	EG10022	948517	1
aceB	3	D7	JW3974	ECK4006	b4014	EG10023	948512	1
aceE	5	F9	JW0110	ECK0113	b0114	EG10024		91.6667	14.4338	4	0.116031	0.00978042	-3.11119	0.120001	0.0518562	0.0124181	-4.29789	0.32452	-1.26308	0.120001	0.0654032	1.22993e-79	1.89409e-77	-1.80646	0.32452	0.0654032	2.87791e-154	3.54559e-151	-0.930878	0.268383	0.0778808	0	0
aceF	1	A11	JW0111	ECK0114	b0115	EG10025	944794	25	13.2288	4	0.236256	0.0122086	-2.08302	0.0746285	0.151056	0.00867463	-2.7286	0.0819244	-0.234915	0.0746285	0.0654032	0.000332218	0.000644556	-0.237165	0.0819244	0.0654032	0.000291094	0.00056925	-0.0262953	0.0952033	0.0778808	0.735656	0.827187
aceK	31	A1	JW3976	ECK4008	b4016	EG10026	944797	2.5
ackA	5	E10	JW2293	ECK2290	b2296	EG10027	946775	1
acnA	3	B2	JW1268	ECK1271	b1276	EG11325		16.6667	5.7735	4	0.226981	0.0234931	-2.1452	0.150228	0.119906	0.0114477	-3.06497	0.138089	-0.297088	0.150228	0.0654032	5.71997e-06	1.39822e-05	-0.573536	0.138089	0.0654032	2.5836e-18	1.89464e-17	-0.322472	0.202696	0.0778808	3.53326e-05	0.000290199
acnB	1	B11	JW0114	ECK0117	b0118	EG12316	944864	13.3333	14.4338	4	0.265156	0.00761112	-1.91553	0.0416038	0.198531	0.0071239	-2.33326	0.0516912	-0.0674266	0.0416038	0.0654032	0.30263	0.357813	0.158178	0.0516912	0.0654032	0.0156273	0.0239781	0.260766	0.0395553	0.0778808	0.000820428	0.00360988
acpT	63	E6	JW3440	ECK3459	b3475	EG12221	947979	1
acrA	85	H5	JW0452	ECK0457	b0463	EG11703	945112	1
acrB	41	B1	JW0451	ECK0456	b0462	EG11704	945108	1
acrD	57	D9	JW2454	ECK2465	b2470	EG10014	945464	1
acrE	83	A10	JW3233	ECK3252	b3265	EG10266	947706	1
acrF	63	B6	JW3234	ECK3253	b3266	EG10267	947768	1
acrR	85	F8	JW0453	ECK0458	b0464	EG12116	945516	1
acs	49	B4	JW4030	ECK4062	b4069	EG11448	948572	1
actP	37	D9	JW4028	ECK4060	b4067	EG11942	948575	1
ada	1	C1	JW2201	ECK2205	b2213	EG10029	946710	1
add	53	E2	JW1615	ECK1618	b1623	EG10030	945851	1
ade	37	C1	JW3640	ECK3656	b3665	EG11692	948210	1
adhE	3	A2	JW1228	ECK1235	b1241	EG10031	945837	1
adhP	59	G9	JW1474	ECK1472	b1478	EG12622	946036	30	0	4	0.232656	0.0116603	-2.10512	0.0737207	0.153381	0.018191	-2.71295	0.179998	-0.257015	0.0737207	0.0654032	8.64375e-05	0.000181107	-0.221514	0.179998	0.0654032	0.000713451	0.0013119	0.00364275	0.205327	0.0778808	0.962696	0.97697
adiA	71	B12	JW5731	ECK4110	b4117	EG11501	948638	2.5
adiC	37	C10	JW4076	ECK4108	b4115	EG12462		10	5	4	0.233931	0.00425323	-2.09602	0.0263012	0.112131	0.00513712	-3.15786	0.0655791	-0.247916	0.0263012	0.0654032	0.000152438	0.000312486	-0.666428	0.0655791	0.0654032	4.24198e-24	4.839e-23	-0.447154	0.0463461	0.0778808	1.00558e-08	1.67415e-07
adiY	1	D1	JW4077	ECK4109	b4116	EG11966	948627	1
aegA	53	D9	JW2452	ECK2463	b2468	EG12409	947383	1
aer	5	A8	JW3043	ECK3062	b3072	EG12955	945301	1
aes	49	B2	JW0465	ECK0470	b0476	EG11101	947514	2.5
afuB	25	F5	JW0255	ECK0265	b0263	EG14277		1
afuC	59	E6	JW0254	ECK0264	b0262	EG12340	947676	1
agaA	69	H9	JW5527	ECK3123	b3135	EG12766		1
agaB	57	G12	JW3107	ECK3126	b3138	EG12769	947653	1
agaC	57	H12	JW3108	ECK3127	b3139	EG12770	947652	1
agaD	33	C2	JW3109	ECK3128	b3140	EG12771	947649	1
agaI	59	A1	JW3110	ECK3129	b3141	EG12772	947985	1
agaR	9	A4	JW3100	ECK3119	b3131	EG12762	947636	2.5
agaS	57	E12	JW3105	ECK3124	b3136	EG12767	947645	1
agaV	61	A3	JW3102	ECK3121	b3133	EG12764	947648	1
agaW	65	E8	JW3103	ECK3122	b3134	EG12765		10	5	4	0.230881	0.00755734	-2.11536	0.0472224	0.102631	0.0136856	-3.29482	0.203386	-0.267249	0.0472224	0.0654032	4.46834e-05	9.76062e-05	-0.803386	0.203386	0.0654032	4.32674e-34	8.7386e-33	-0.571612	0.238059	0.0778808	2.56684e-13	9.301e-12
agp	47	A4	JW0987	ECK0993	b1002	EG10033	945773	1
ahpC	45	B9	JW0598	ECK0599	b0605	EG11384	945225	1
ahpF	31	D2	JW0599	ECK0600	b0606	EG11385		10	0	4	0.254456	0.00537486	-1.97475	0.0303623	0.175206	0.00449991	-2.51323	0.0368608	-0.126643	0.0303623	0.0654032	0.0528929	0.0740501	-0.0217931	0.0368608	0.0654032	0.738992	0.782163	0.119079	0.0125229	0.0778808	0.126344	0.218005
aidB	A	F3	JW5867	ECK4183	b4187	EG11811	948710	2.5
ais	63	E4	JW2246	ECK2245	b2252	EG13155	944945	1
aldA	49	E12	JW1412	ECK1408	b1415	EG10035	945672	1
aldB	63	F8	JW3561	ECK3577	b3588	EG12292	948104	26.6667	5.7735	4	0.193156	0.0153141	-2.37572	0.118423	0.161006	0.00708302	-2.63588	0.0642299	-0.527615	0.118423	0.0654032	9.34447e-16	5.40488e-15	-0.14444	0.0642299	0.0654032	0.0272671	0.0403762	0.255659	0.141945	0.0778808	0.00103675	0.00437425
alkA	39	G8	JW2053	ECK2062	b2068	EG11222	947371	1
alkB	39	H8	JW2200	ECK2204	b2212	EG10037	946708	1
allB	49	B6	JW0500	ECK0505	b0512	EG13619	945134	1
allC	19	H2	JW0504	ECK0509	b0516	EG13623	945150	1
allD	29	H12	JW0505	ECK0510	b0517	EG13624	948342	2.5
allR	49	A6	JW0494	ECK0499	b0506	EG13616	945333	1
alpA	85	F9	JW2604	ECK2620	b2624	EG12112	946758	1
alr	41	G12	JW4013	ECK4045	b4053	EG10001	948564	1
alsA	85	A8	JW4048	ECK4080	b4087	EG11959	948593	1
alsB	57	F1	JW4049	ECK4081	b4088	EG12458	948604	1
alsC	57	E1	JW4047	ECK4079	b4086	EG11958	948594	1
alsE	63	D12	JW4046	ECK4078	b4085	EG11957	948595	1
alx	69	D9	JW5515	ECK3079	b3088	EG12731	947607	1
amiA	45	F4	JW2428	ECK2430	b2435	EG11823	946916	1
amiB	63	E11	JW4127	ECK4165	b4169	EG11363	948683	1
amiC	69	B5	JW5449	ECK2813	b2817	EG13086	947293	1
amn	53	D3	JW1963	ECK1977	b1982	EG10039	946508	1
ampC	63	E12	JW4111	ECK4146	b4150	EG10040	948669	1
ampD	61	H9	JW0106	ECK0109	b0110	EG10041	948877	1
ampE	61	A10	JW0107	ECK0110	b0111	EG10042	946678	1
ampG	61	F10	JW0423	ECK0427	b0433	EG12183	946438	1
amtB	41	A1	JW0441	ECK0445	b0451	EG11821	945084	1
amyA	51	F3	JW1912	ECK1926	b1927	EG11387		11.6667	2.88675	4	0.251781	0.00900703	-1.99045	0.0514895	0.150181	0.0259215	-2.7515	0.250683	-0.14234	0.0514895	0.0654032	0.0295855	0.043289	-0.260069	0.250683	0.0654032	7.11614e-05	0.000151157	-0.109049	0.26333	0.0778808	0.161527	0.263228
ansA	47	D5	JW1756	ECK1765	b1767	EG10045	946278	1
ansB	47	A9	JW2924	ECK2952	b2957	EG10046	947454	1
ansP	85	A12	JW5234	ECK1447	b1453	EG13776	946019	1
apaG	81	H3	JW0049	ECK0051	b0050	EG10047	944772	1
apaH	49	E4	JW0048	ECK0050	b0049	EG10048	944770	30	0	4	0.222681	0.0129851	-2.16878	0.0838738	0.149056	0.00773709	-2.74751	0.0741155	-0.320673	0.0838738	0.0654032	9.79938e-07	2.56869e-06	-0.256074	0.0741155	0.0654032	9.17419e-05	0.00019157	0.0102379	0.141829	0.0778808	0.895421	0.928585
aphA	85	H9	JW4015	ECK4047	b4055	EG11934	948562	1
appA	47	H3	JW0963	ECK0971	b0980	EG10049	946206	1
appB	3	G1	JW0961	ECK0970	b0979	EG11379	947547	1
appC	3	F1	JW0960	ECK0969	b0978	EG11380	945585	1
appY	1	E1	JW0553	ECK0556	b0564	EG10050	948797	1
apt	85	E4	JW0458	ECK0463	b0469	EG10051	945113	33.3333	5.7735	4	0.189481	0.00311448	-2.40002	0.0237764	0.122056	0.0104707	-3.03826	0.121349	-0.551912	0.0237764	0.0654032	4.3841e-17	2.82786e-16	-0.546824	0.121349	0.0654032	8.40925e-17	5.36798e-16	-0.131017	0.109751	0.0778808	0.09259	0.171794
aqpZ	83	A4	JW0859	ECK0866	b0875	EG13270	945497	1
araC	83	C3	JW0063	ECK0065	b0064	EG10054	944780	1
araE	53	F5	JW2809	ECK2839	b2841	EG10056	947341	1
araF	55	B9	JW1889	ECK1899	b1901	EG10057	946409	1
araG	55	A9	JW1888	ECK1898	b1900	EG10058	946408	1
araH	59	E10	JW1887	ECK1897	b4460	EG10059	948923	1
araJ	39	F12	JW0386	ECK0390	b0396	EG10060	949077	1
arcA	5	F3	JW4364	ECK4393	b4401	EG10061	948874	2.5
arcB	5	E1	JW5536	ECK3200	b3210	EG10062	947887	1
argA	41	G9	JW2786	ECK2814	b2818	EG10063	947289	1
argB	69	F11	JW5553	ECK3950	b3959	EG10064	948464	1
argC	9	G4	JW3930	ECK3949	b3958	EG10065	948455	1
argD	41	F10	JW3322	ECK3347	b3359	EG10066	947864	1
argE	41	B12	JW3929	ECK3948	b3957	EG11286	948456	1
argF	41	E3	JW0266	ECK0274	b0273	EG10067	944844	1
argG	31	D1	JW3140	ECK3161	b3172	EG10068	947590	1
argH	41	C12	JW3932	ECK3951	b3960	EG11223	948463	1
argI	65	G12	JW4211	ECK4247	b4254	EG10069	948774	1
argK	85	D7	JW2885	ECK2914	b2918	EG11445	947412	1
argO	33	D4	JW2890	ECK2919	b2923	EG11159	947418	1
argP	1	B5	JW2883	ECK2912	b2916	EG10490	944867	1
argR	1	F1	JW3206	ECK3226	b3237	EG10070	947861	40	0	4	0.166381	0.0523569	-2.64439	0.474381	0.169681	0.00963431	-2.56085	0.0821559	-0.796286	0.474381	0.0654032	1.57139e-33	3.07293e-32	-0.0694169	0.0821559	0.0654032	0.288584	0.34285	0.504377	0.550542	0.0778808	1.05013e-10	2.69533e-09
argT	85	C7	JW2307	ECK2304	b2310	EG10072	949030	1
arnT	21	E9	JW2251	ECK2250	b2257	EG14093	947297	1
aroA	41	D4	JW0891	ECK0899	b0908	EG10073		40	10	4	0.203256	0.0184942	-2.30297	0.12823	0.145656	0.0208342	-2.79001	0.200464	-0.454862	0.12823	0.0654032	4.08722e-12	1.82444e-11	-0.29857	0.200464	0.0654032	5.13811e-06	1.26164e-05	0.0544942	0.275906	0.0778808	0.484146	0.61239
aroB	51	D10	JW3352	ECK3376	b3389	EG10074	947927	40	10	4	0.235981	0.0222083	-2.08808	0.136455	0.156281	0.00909689	-2.67963	0.0844564	-0.239973	0.136455	0.0654032	0.000246442	0.000487347	-0.188195	0.0844564	0.0654032	0.00402941	0.00669035	0.025944	0.0793214	0.0778808	0.739058	0.829252
aroC	41	E8	JW2326	ECK2323	b2329	EG10075	946814	11.6667	2.88675	4	0.153231	0.0111506	-2.70919	0.10786	0.134506	0.0103248	-2.89746	0.11109	-0.86108	0.10786	0.0654032	8.24856e-39	2.25827e-37	-0.406021	0.11109	0.0654032	5.89464e-10	2.14858e-09	0.209662	0.20597	0.0778808	0.00712925	0.0220684
aroD	B	G3	JW1683	ECK1691	b1693	EG10076	946210	55	18.0278	4	0.221856	0.0233041	-2.17843	0.154546	0.151306	0.00857414	-2.72621	0.0822106	-0.330321	0.154546	0.0654032	4.59543e-07	1.25256e-06	-0.234772	0.0822106	0.0654032	0.000335016	0.000648962	0.0377774	0.176176	0.0778808	0.627654	0.752208
aroE	41	E10	JW3242	ECK3268	b3281	EG10077	947776	75	0	4	0.176181	0.0241935	-2.51527	0.200891	0.120781	0.0167119	-3.05923	0.19004	-0.667158	0.200891	0.0654032	3.79239e-24	4.36656e-23	-0.567799	0.19004	0.0654032	5.53052e-18	3.84949e-17	-0.0774862	0.169427	0.0778808	0.319827	0.444725
aroF	41	F9	JW2582	ECK2598	b2601	EG10078	947084	1
aroG	65	F2	JW0737	ECK0743	b0754	EG10079	945605	1
aroH	41	F6	JW1694	ECK1702	b1704	EG10080	946229	1
aroK	89	H1	JW5947	ECK3377	b3390	EG10081	2847759	30	0	4	0.188731	0.00574485	-2.40609	0.0437241	0.134731	0.0179292	-2.90082	0.182856	-0.557986	0.0437241	0.0654032	1.9998e-17	1.339e-16	-0.409389	0.182856	0.0654032	4.25565e-10	1.5604e-09	0.0103445	0.21844	0.0778808	0.894339	0.928585
aroL	41	G3	JW0379	ECK0383	b0388	EG10082	945031	1
aroM	41	H3	JW0381	ECK0385	b0390	EG10083	945045	1
aroP	39	C11	JW0108	ECK0111	b0112	EG10084	946018	1
arpA	53	H10	JW3977	ECK4009	b4017	EG11208	944933	1
arpB	65	G5	JW1710	ECK1718	b1721	EG13983		1
arpB	85	B12	JW5278	ECK1718	b1720	EG13983		1
arsB	63	B8	JW3469	ECK3487	b3502	EG12236	948011	1
arsC	63	H6	JW3470	ECK3488	b3503	EG12237	948018	1
arsR	61	B9	JW3468	ECK3486	b3501	EG12235	948013	1
artI	55	G2	JW0847	ECK0854	b0863	EG11625	948988	26.6667	5.7735	4	0.231506	0.0132326	-2.11267	0.0831818	0.185156	0.0113541	-2.43527	0.0899531	-0.264558	0.0831818	0.0654032	5.32698e-05	0.000114936	0.0561703	0.0899531	0.0654032	0.390484	0.449184	0.286204	0.1449	0.0778808	0.000240965	0.0013494
artJ	59	H7	JW0844	ECK0851	b0860	EG11628	948981	1
artM	55	E2	JW0845	ECK0852	b0861	EG11627	949066	23.3333	5.7735	4	0.237306	0.0224398	-2.08032	0.142829	0.119306	0.00929243	-3.07065	0.115216	-0.232215	0.142829	0.0654032	0.000388761	0.000746033	-0.579217	0.115216	0.0654032	1.20733e-18	9.18164e-18	-0.370093	0.189492	0.0778808	2.08205e-06	2.41989e-05
artP	55	H2	JW0848	ECK0855	b0864	EG11624	945489	1
artQ	55	F2	JW0846	ECK0853	b0862	EG11626	949046	18.3333	10.4083	4	0.207281	0.0267336	-2.27968	0.191361	0.153481	0.00694934	-2.70497	0.0652106	-0.431574	0.191361	0.0654032	4.67273e-11	1.89369e-10	-0.213537	0.0652106	0.0654032	0.00110381	0.00198235	0.124471	0.146398	0.0778808	0.110068	0.197099
ascB	51	D7	JW2686	ECK2711	b2716	EG10085		10	5	4	0.273206	0.00512014	-1.87213	0.0270325	0.182556	0.0116777	-2.45573	0.0899932	-0.0240203	0.0270325	0.0654032	0.71344	0.759031	0.0357072	0.0899932	0.0654032	0.585126	0.637379	0.110234	0.0663612	0.0778808	0.157022	0.257812
ascF	57	F10	JW5435	ECK2710	b2715	EG10086		10	0	4	0.252506	0.0117656	-1.98677	0.0664968	0.164206	0.0156272	-2.61119	0.134611	-0.138659	0.0664968	0.0654032	0.0340593	0.049366	-0.119757	0.134611	0.0654032	0.0671643	0.0919405	0.0288836	0.109286	0.0778808	0.710754	0.810134
ascG	89	A12	JW5434	ECK2709	b2714	EG10087	947305	1
aslA	47	H10	JW3773	ECK3794	b3801	EG10089	949015	1
aslB	47	G10	JW5594	ECK3793	b3800	EG10090	949013	1
asmA	27	E1	JW2049	ECK2058	b2064	EG11361		26.6667	15.2753	4	0.200906	0.00493246	-2.31573	0.0354086	0.168106	0.0147649	-2.57674	0.126984	-0.467624	0.0354086	0.0654032	1.02203e-12	4.78763e-12	-0.0853063	0.126984	0.0654032	0.192199	0.239423	0.276009	0.0941483	0.0778808	0.000398476	0.00201198
asnA	41	C11	JW3722	ECK3738	b3744	EG10091	13905103	1
asnB	65	E2	JW0660	ECK0662	b0674	EG10092	945281	11.6667	2.88675	4	0.214481	0.0137455	-2.22337	0.0946036	0.169556	0.00909812	-2.56171	0.0768068	-0.37526	0.0946036	0.0654032	1.02864e-08	3.30883e-08	-0.0702704	0.0768068	0.0654032	0.282698	0.337484	0.231332	0.0493451	0.0778808	0.0029919	0.0105315
asnC	1	G1	JW3721	ECK3737	b3743	EG10093	13909070	1
aspA	63	A11	JW4099	ECK4133	b4139	EG10095	948658	1
aspC	41	E4	JW0911	ECK0919	b0928	EG10096	945553	10	2.88675	4	0.223756	0.014547	-2.16228	0.0937146	0.135106	0.0135692	-2.89332	0.145482	-0.314177	0.0937146	0.0654032	1.61274e-06	4.13936e-06	-0.401883	0.145482	0.0654032	8.76683e-10	3.13065e-09	-0.139771	0.113541	0.0778808	0.0727783	0.142322
asr	87	C9	JW5826	ECK1592	b1597	EG12149	945103	1
astA	41	A7	JW1736	ECK1745	b1747	EG13998	946261	5
astB	41	H6	JW1734	ECK1743	b1745	EG13996	946259	2.5
astC	83	C8	JW1737	ECK1746	b1748	EG13999	946255	21.6667	7.63763	4	0.234106	0.0109247	-2.09595	0.0676784	0.166331	0.0133423	-2.59125	0.113267	-0.247844	0.0676784	0.0654032	0.000153112	0.000313345	-0.0998164	0.113267	0.0654032	0.127044	0.164065	0.119411	0.0836431	0.0778808	0.125289	0.217403
astD	67	G11	JW5282	ECK1744	b1746	EG13997	946260	2.5
astE	41	G6	JW1733	ECK1742	b1744	EG13995	946256	2.5
atoA	51	D5	JW2216	ECK2215	b2222	EG11670	946719	1
atoB	49	B3	JW2218	ECK2217	b2224	EG11672	946727	1
atoC	B	G2	JW2214	ECK2213	b2220	EG11668	947444	2.5
atoD	51	C5	JW2215	ECK2214	b2221	EG11669		10	0	4	0.228231	0.0108985	-2.13269	0.0700659	0.163231	0.00519904	-2.61557	0.0462939	-0.284586	0.0700659	0.0654032	1.38622e-05	3.19218e-05	-0.12413	0.0462939	0.0654032	0.0577762	0.0803895	0.118852	0.0992205	0.0778808	0.127069	0.218643
atoE	57	F7	JW2217	ECK2216	b2223	EG11671	946721	1
atoS	3	A12	JW2213	ECK2212	b2219	EG11667	949011	1
atpA	91,93,95 comb	B11	JW3712	ECK3727	b3734	EG10098	948242	1
atpC	91,93,95 comb	E5	JW3709	ECK3724	b3731	EG10100	948245	25	8.66025	4	0.298806	0.0127573	-1.7437	0.0613348	0.194656	0.00525508	-2.36139	0.0390194	0.104409	0.0613348	0.0654032	0.110478	0.144679	0.13004	0.0390194	0.0654032	0.0468454	0.0664137	0.121538	0.0452227	0.0778808	0.118704	0.207143
atpD	91,93,95 comb	F5	JW3710	ECK3725	b3732	EG10101	948244	30	0	4	0.284981	0.0108373	-1.81185	0.0549716	0.191406	0.00869075	-2.38642	0.0662857	0.0362617	0.0549716	0.0654032	0.579312	0.633285	0.105012	0.0662857	0.0654032	0.108436	0.142424	0.140566	0.100682	0.0778808	0.0711646	0.13961
atpH	91,93,95 comb	A6	JW3713	ECK3728	b3735	EG10105	948254	100	0	4	0.262156	0.0318463	-1.9396	0.177191	0.180106	0.0146893	-2.47665	0.117064	-0.0914908	0.177191	0.0654032	0.161926	0.204617	0.0147818	0.117064	0.0654032	0.821205	0.85405	0.132928	0.160563	0.0778808	0.0879325	0.166155
atpI	71	G2	JW5611	ECK3732	b3739	EG10106	948251	1
avtA	41	G10	JW5652	ECK3561	b3572	EG10107	948087	1
azoR	85	B4	JW1409	ECK1405	b1412	EG12695	947569	1
bacA	85	G9	JW3029	ECK3047	b3057	EG11665	947551	1
baeR	89	H10	JW2064	ECK2075	b2079	EG11618	946605	1
baeS	B	F2	JW2063	ECK2074	b2078	EG11617	946611	1
barA	5	A1	JW2757	ECK2780	b2786	EG11367	947255	1
basR	5	A3	JW4074	ECK4106	b4113	EG11615	948631	1
basS	5	H2	JW4073	ECK4105	b4112	EG11614	948632	1
bax	35	C11	JW5653	ECK3559	b3570	EG11360	948089	1
bcp	45	F11	JW2465	ECK2476	b2480	EG10108	946949	1
bcr	69	F2	JW5363	ECK2176	b2182	EG11419	944808	1
bcsA	71	E6	JW5665	ECK3518	b3533	EG12260	948053	1
bcsC	71	F6	JW5942	ECK3515	b3530	EG12257	948047	1
bcsE	A	A4	JW3504	ECK3521	b3536	EG12263	948050	1
bcsF	71	C6	JW5663	ECK3522	b3537	EG12264	948059	1
bcsG	35	C10	JW3506	ECK3523	b3538	EG12265	948058	1
bcsZ	63	D8	JW3499	ECK3516	b3531	EG12258	948046	1
bdm	77	C1	JW5239	ECK1475	b1481	EG14301	946041	1
betA	45	G8	JW0303	ECK0309	b0311	EG10109	945716	1
betB	45	H8	JW0304	ECK0310	b0312	EG10110	947376	1
betI	1	H1	JW0305	ECK0311	b0313	EG10111	944981	1
betT	B	F3	JW0306	ECK0312	b0314	EG10112	945079	1
bfd	85	C3	JW3299	ECK3324	b3337	EG11181	947836	1
bfr	59	C2	JW3298	ECK3323	b3336	EG10113	947839	1
bglA	61	G1	JW2869	ECK2896	b2901	EG13079	947378	1
bglB	51	G12	JW3699	ECK3714	b3721	EG10114	948234	1
bglF	55	H10	JW3700	ECK3715	b3722	EG10115	948236	1
bglG	1	A2	JW3701	ECK3716	b3723	EG10116	948235	1
bglH	83	G3	JW3698	ECK3713	b3720	EG11364	948228	1
bglJ	A	F5	JW5955	ECK4356	b4366	EG12594	948889	1
bglX	51	A4	JW2120	ECK2125	b2132	EG12013	946682	1
bioA	43	H2	JW0757	ECK0763	b0774	EG10117	945376	1
bioB	43	A3	JW0758	ECK0764	b0775	EG10118	945370	1
bioC	43	C3	JW0760	ECK0766	b0777	EG10119	945388	1
bioD	43	D3	JW0761	ECK0767	b0778	EG10120	945387	1
bioF	43	B3	JW0759	ECK0765	b0776	EG10121	945384	30	0	4	0.267881	0.0211002	-1.90374	0.114816	0.172856	0.00598352	-2.53302	0.0507238	-0.0556307	0.114816	0.0654032	0.395052	0.453458	-0.041582	0.0507238	0.0654032	0.524955	0.582653	0.0533805	0.0752656	0.0778808	0.493122	0.616563
bioH	89	D5	JW3375	ECK3399	b3412	EG10122	947916	1
bipA	71	C1	JW5571	ECK3864	b3871	EG11837	948369	1
blc	29	C11	JW4110	ECK4145	b4149	EG12474	948670	1
blr	85	D9	JW5963	ECK1620	b4409	EG14389	2847682	1
bolA	87	C4	JW5060	ECK0429	b0435	EG10125	947043	1
borD	61	E11	JW0546	ECK0549	b0557	EG13637	948980	1
brnQ	39	G12	JW0391	ECK0395	b0401	EG12168		11.6667	2.88675	4	0.192206	0.0246233	-2.38848	0.189885	0.140706	0.00676628	-2.83052	0.0704315	-0.540372	0.189885	0.0654032	1.9053e-16	1.18552e-15	-0.339083	0.0704315	0.0654032	2.26935e-07	6.44201e-07	0.0692632	0.180116	0.0778808	0.373867	0.501748
btuC	55	F7	JW1701	ECK1709	b1711	EG10127	945877	1
btuD	55	D7	JW1699	ECK1707	b1709	EG10128		18.3333	10.4083	4	0.228281	0.0162901	-2.13398	0.105929	0.163706	0.00652399	-2.61167	0.0572741	-0.28587	0.105929	0.0654032	1.26775e-05	2.93034e-05	-0.120238	0.0572741	0.0654032	0.0660726	0.0906475	0.123573	0.106675	0.0778808	0.112657	0.199991
btuE	55	E7	JW1700	ECK1708	b1710	EG10129	945915	1
btuF	19	C12	JW0154	ECK0157	b0158	EG12334	947574	1
btuR	1	B2	JW1262	ECK1264	b1270	EG10130	945839	1
cadA	49	D8	JW4092	ECK4125	b4131	EG10131	948643	1
cadB	57	D2	JW4093	ECK4126	b4132	EG10132	948654	1
cadC	1	C2	JW4094	ECK4127	b4133	EG10133	948653	1
caiA	85	H3	JW0038	ECK0040	b0039	EG11560	949064	1
caiB	85	G3	JW0037	ECK0039	b0038	EG11559	948997	1
caiC	41	D2	JW0036	ECK0038	b0037	EG11558	944886	1
caiD	49	D1	JW0035	ECK0037	b0036	EG11557	948995	1
caiE	67	D4	JW5004	ECK0036	b0035	EG12608	948999	1
caiF	59	A6	JW0033	ECK0035	b0034	EG13451	944795	1
caiT	49	E1	JW0039	ECK0041	b0040	EG11561	944765	1
carA	85	C4	JW0030	ECK0033	b0032	EG10134	949025	1
carB	49	D4	JW0031	ECK0034	b0033	EG10135	944775	1
cbl	1	D2	JW1966	ECK1982	b1987	EG14264	946502	1
cbpA	45	D9	JW0985	ECK0991	b1000	EG12193	947572	1
cbpM	13	H3	JW0984	ECK0990	b0999	EG12194	945597	1
cbrA	71	D3	JW5631	ECK3682	b3690	EG11714	948197	2.5
cbrC	37	H2	JW3695	ECK3710	b3717	EG11727	948230	1
cchA	27	F9	JW2441	ECK2452	b2457	EG14187	946942	1
cchB	27	E9	JW2440	ECK2451	b2456	EG14186	946945	2.5
ccmA	69	G2	JW5366	ECK2193	b2201	EG12059	946714	15	0	4	0.238806	0.0147244	-2.06816	0.0893315	0.173156	0.0114141	-2.5322	0.0949184	-0.220049	0.0893315	0.0654032	0.000773807	0.00141654	-0.0407633	0.0949184	0.0654032	0.533147	0.59015	0.160495	0.0313347	0.0778808	0.0393866	0.0864809
ccmB	43	B6	JW2188	ECK2192	b2200	EG12058	946692	1
ccmC	43	A6	JW2187	ECK2191	b2199	EG12057	946703	1
ccmD	43	H5	JW2186	ECK2190	b2198	EG12169	946709	10	2.88675	4	0.248781	0.0140328	-2.00877	0.0813063	0.174131	0.00822212	-2.52295	0.0677839	-0.160663	0.0813063	0.0654032	0.0140708	0.0217779	-0.031516	0.0677839	0.0654032	0.629922	0.677785	0.131349	0.144937	0.0778808	0.0917668	0.17078
ccmE	51	E4	JW2185	ECK2189	b2197	EG12055	946697	1
ccmF	51	D4	JW2184	ECK2188	b2196	EG12054	948783	1
ccmG	45	E11	JW2183	ECK2187	b2195	EG12053	949073	1
ccmH	51	C4	JW2182	ECK2186	b2194	EG12052	946623	1
cdaR	73	C11	JW5013	ECK0161	b0162	EG12335	944860	1
cdd	53	F3	JW2131	ECK2136	b2143	EG10137	946663	1
cdh	49	H3	JW3889	ECK3910	b3918	EG10138	948410	1
cedA	45	F10	JW1720	ECK1729	b1731	EG13992	946235	1
cfa	49	H2	JW1653	ECK1657	b1661	EG11531	944811	1
chaA	55	D4	JW1207	ECK1210	b1216	EG11753	945790	1
chaB	55	E4	JW1208	ECK1211	b1217	EG12402	945792	1
chaC	65	B5	JW1209	ECK1212	b1218	EG12403	945793	5
chbA	55	H7	JW1725	ECK1734	b1736	EG10142	946244	1
chbB	55	B8	JW1727	ECK1736	b1738	EG10140	945339	18.3333	2.88675	4	0.173031	0.0211191	-2.53882	0.173815	0.149031	0.00224574	-2.74644	0.0217428	-0.690709	0.173815	0.0654032	9.60084e-26	1.24508e-24	-0.255001	0.0217428	0.0654032	9.81587e-05	0.000203932	0.250538	0.194253	0.0778808	0.00130564	0.00522255
chbC	55	A8	JW1726	ECK1735	b1737	EG10141	945982	18.3333	2.88675	4	0.213081	0.0127282	-2.23253	0.0885586	0.141806	0.00740152	-2.81944	0.0739108	-0.384419	0.0885586	0.0654032	4.48816e-09	1.4864e-08	-0.32801	0.0739108	0.0654032	5.52003e-07	1.49466e-06	-0.0204863	0.0902997	0.0778808	0.792528	0.865598
chbF	51	H2	JW1723	ECK1732	b1734	EG10144	946266	30	0	4	0.273406	0.00928812	-1.87151	0.0490737	0.180556	0.0113332	-2.47168	0.0927982	-0.0234	0.0490737	0.0654032	0.720525	0.765247	0.0197532	0.0927982	0.0654032	0.76265	0.802378	0.0938787	0.121703	0.0778808	0.228112	0.341061
chbG	11	H8	JW1722	ECK1731	b1733	EG12198	946231	1
chbR	1	E2	JW1724	ECK1733	b1735	EG10143	946247	1
cheA	3	B11	JW1877	ECK1889	b1888	EG10146	946401	33.3333	5.7735	4	0.248156	0.00951888	-2.01148	0.0554296	0.190506	0.00616354	-2.39264	0.045982	-0.16337	0.0554296	0.0654032	0.0125321	0.0195934	0.0987903	0.045982	0.0654032	0.130997	0.168816	0.263406	0.0766076	0.0778808	0.000725844	0.003312
cheB	3	A11	JW1872	ECK1884	b1883	EG10147	946394	1
cheR	45	H10	JW1873	ECK1885	b1884	EG10148	946396	1
cheW	45	A11	JW1876	ECK1888	b1887	EG10149	946400	1
cheY	3	H10	JW1871	ECK1883	b1882	EG10150	946393	1
chiA	47	A10	JW3300	ECK3325	b3338	EG11237	947837	1
chpA	63	G5	JW2753	ECK2776	b2782	EG11249	947252	1
chpB	65	C1	JW4184	ECK4221	b4225	EG12096	948747	1
cirA	7	A2	JW2142	ECK2148	b2155	EG10155	949042	1
citA	3	B9	JW0611	ECK0612	b0619	EG13646	945233	1
citB	3	C9	JW0612	ECK0613	b0620	EG13544	947008	1
citC	59	E7	JW0610	ECK0611	b0618	EG13645	945231	1
citD	49	C10	JW0609	ECK0610	b0617	EG13543	945415	15	5	4	0.241681	0.0106009	-2.04986	0.0632358	0.0974062	0.0204673	-3.38296	0.295705	-0.201755	0.0632358	0.0654032	0.00205039	0.00352805	-0.891527	0.295705	0.0654032	2.02261e-41	6.73474e-40	-0.702096	0.248685	0.0778808	0	0
citF	67	A7	JW5087	ECK0608	b0615	EG13541	945230	1
citG	27	D7	JW0605	ECK0606	b0613	EG13539	946395	33.3333	5.7735	4	0.171906	0.0137087	-2.54373	0.114741	0.0978062	0.0118584	-3.36172	0.172145	-0.695628	0.114741	0.0654032	4.38919e-26	5.81449e-25	-0.870281	0.172145	0.0654032	1.3683e-39	3.92034e-38	-0.361563	0.282857	0.0778808	3.54865e-06	3.83503e-05
citT	53	G11	JW0604	ECK0605	b0612	EG13538	949070	1
citX	49	B10	JW0606	ECK0607	b0614	EG13540	949084	1
clcA	73	B11	JW5012	ECK0154	b0155	EG12331	946715	1
clcB	77	H2	JW5263	ECK1587	b1592	EG13848	947179	1
cld	87	C10	JW5836	ECK2022	b2027	EG13406	946553	1
clpA	7	F11	JW0866	ECK0873	b0882	EG10156	945764	1
clpB	83	B3	JW2573	ECK2590	b2592	EG10157	947077	1
clpP	7	F10	JW0427	ECK0431	b0437	EG10158	945082	58.3333	14.4338	4	0.256831	0.0114235	-1.96217	0.0639614	0.152506	0.00257601	-2.71321	0.0243455	-0.114066	0.0639614	0.0654032	0.0812264	0.109248	-0.221779	0.0243455	0.0654032	0.00070304	0.00129469	-0.0890381	0.0405956	0.0778808	0.252996	0.37018
clpS	19	D3	JW0865	ECK0872	b0881	EG14241	948443	1
clpX	7	G10	JW0428	ECK0432	b0438	EG10159	945083	66.6667	14.4338	4	0.222831	0.0179849	-2.1695	0.11633	0.195381	0.012759	-2.35795	0.0942664	-0.321389	0.11633	0.0654032	9.27034e-07	2.44562e-06	0.13349	0.0942664	0.0654032	0.0413111	0.0590433	0.400264	0.0325608	0.0778808	2.88262e-07	3.94598e-06
cls	31	E1	JW1241	ECK1243	b1249	EG11608	945821	1
cmk	49	C7	JW0893	ECK0901	b0910	EG11265	945535	1
cmr	55	B2	JW0826	ECK0832	b0842	EG13696		10	2.88675	4	0.201331	0.0362942	-2.3304	0.265056	0.130381	0.0052732	-2.94009	0.0592441	-0.482291	0.265056	0.0654032	1.98766e-13	9.67903e-13	-0.44866	0.0592441	0.0654032	7.91324e-12	3.40878e-11	-0.0778626	0.293804	0.0778808	0.317482	0.443802
cmtA	57	F11	JW2900	ECK2928	b2933	EG11792	945256	75	0	4	0.202531	0.027286	-2.31387	0.19831	0.156406	0.00649686	-2.67757	0.0604465	-0.465766	0.19831	0.0654032	1.25342e-12	5.80533e-12	-0.186139	0.0604465	0.0654032	0.00444866	0.00737651	0.173975	0.220842	0.0778808	0.0255457	0.0617103
cmtB	57	G11	JW2901	ECK2929	b2934	EG11791	945125	5
cobB	21	A2	JW1106	ECK1106	b1120	EG13443	945687	1
cobC	A	D9	JW0633	ECK0631	b0638	EG13240	945246	1
cobS	43	D5	JW1970	ECK1987	b1992	EG12150	946520	1
cobT	43	C5	JW1969	ECK1986	b1991	EG12151	946517	1
cobU	43	E5	JW1971	ECK1988	b1993	EG13238	946519	11.6667	7.63763	4	0.255781	0.0117878	-1.96818	0.0669486	0.182956	0.0136975	-2.4536	0.111633	-0.12007	0.0669486	0.0654032	0.0664527	0.0910675	0.0378367	0.111633	0.0654032	0.562948	0.619113	0.174459	0.0733819	0.0778808	0.0251389	0.0609667
codA	49	E5	JW0328	ECK0334	b0337	EG11326	944996	1
codB	39	B12	JW0327	ECK0333	b0336	EG11327	944994	1
cof	27	A7	JW0436	ECK0440	b0446	EG13216	945089	1
copA	41	D1	JW0473	ECK0478	b0484	EG13246	946106	1
corA	55	G11	JW3789	ECK3810	b3816	EG11463	948351	1
cpdA	61	H8	JW3000	ECK3023	b3032	EG12187	947515	1
cpdB	53	E6	JW4171	ECK4209	b4213	EG10160	948729	1
cpsB	5	B4	JW2034	ECK2043	b2049	EG10161	946580	1
cpsG	47	D6	JW2033	ECK2042	b2048	EG10162	946574	1
cpxA	5	D2	JW3882	ECK3904	b3911	EG10163	948405	1
cpxP	73	H7	JW5558	ECK3906	b4484	EG11872	2847688	1
cpxR	5	E2	JW3883	ECK3905	b3912	EG10020	948404	1
crcA	81	A4	JW0617	ECK0615	b0622	EG12180		10	5	4	0.246031	0.0197002	-2.02647	0.113365	0.173956	0.00563819	-2.52377	0.0463857	-0.178362	0.113365	0.0654032	0.00641614	0.0104866	-0.0323307	0.0463857	0.0654032	0.6211	0.670048	0.141977	0.153937	0.0778808	0.0683751	0.134566
creA	53	B11	JW4360	ECK4389	b4397	EG11217	948920	1
creB	5	D3	JW4361	ECK4390	b4398	EG11218	948922	1
creC	5	E3	JW4362	ECK4391	b4399	EG10730	948609	1
creD	57	G3	JW4363	ECK4392	b4400	EG10145	948868	1
crl	43	H9	JW0230	ECK0241	b0240	EG11092		1
crp	B	A1	JW5702	ECK3345	b3357	EG10164	947867	51.6667	22.5462	4	0.152331	0.0189456	-2.72349	0.185969	0.0999062	0.0277848	-3.36903	0.429323	-0.875384	0.185969	0.0654032	5.01461e-40	1.47095e-38	-0.877592	0.429323	0.0654032	3.24278e-40	9.74416e-39	-0.252661	0.312395	0.0778808	0.00118716	0.00494117
crr	91,93,95 comb	A10	JW2410	ECK2412	b2417	EG10165	946880	1
csdA	27	C6	JW2781	ECK2806	b2810	EG13082	947275	1
csgA	43	D11	JW1025	ECK1028	b1042	EG11489	949055	1
csgB	43	C11	JW1024	ECK1027	b1041	EG12621	947391	1
csgC	91,93,95 comb	B3	JW1026	ECK1029	b1043	EG13414	945623	1
csgD	1	G2	JW1023	ECK1026	b1040	EG13410	949119	1
csgE	43	B11	JW1022	ECK1025	b1039	EG13411	945711	1
csgF	29	E9	JW1021	ECK1024	b1038	EG13412	945622	1
csgG	29	D9	JW1020	ECK1023	b1037	EG13413		10	5	4	0.236856	0.00430687	-2.0781	0.026246	0.146031	0.0132246	-2.77993	0.127093	-0.229988	0.026246	0.0654032	0.000442026	0.000839099	-0.288493	0.127093	0.0654032	1.05515e-05	2.48081e-05	-0.0808087	0.113442	0.0778808	0.299519	0.424147
csiR	61	D1	JW2639	ECK2658	b2664	EG12386	948055	5
cspA	63	A7	JW3525	ECK3543	b3556	EG10166		15	5	4	0.237381	0.00363776	-2.07485	0.02211	0.120006	0.0120517	-3.06449	0.149155	-0.226742	0.02211	0.0654032	0.000531988	0.000997578	-0.573054	0.149155	0.0654032	2.75494e-18	2.00834e-17	-0.367469	0.135651	0.0778808	2.45619e-06	2.80188e-05
cspB	63	A3	JW1549	ECK1551	b1557	EG12203	946091	1
cspC	63	F3	JW1812	ECK1821	b1823	EG12204	8911702	1
cspD	61	D12	JW0864	ECK0871	b0880	EG11111	945669	15	5	4	0.255456	0.0209221	-1.9725	0.118535	0.148556	0.0107704	-2.75366	0.10181	-0.12439	0.118535	0.0654032	0.0572548	0.0798843	-0.262227	0.10181	0.0654032	6.19477e-05	0.000132961	-0.122812	0.066801	0.0778808	0.11489	0.201874
cspE	85	B9	JW0618	ECK0616	b0623	EG12179	23337261	1
cspF	63	B3	JW1550	ECK1552	b1558	EG12205	946090	1
cspG	61	H12	JW0974	ECK0980	b0990	EG14243	945591	1
cspI	63	H2	JW1544	ECK1546	b1552	EG13877	946099	1
cstA	61	G11	JW0590	ECK0591	b0598	EG10167	945213	1
cueO	81	E2	JW0119	ECK0122	b0123	EG12318	947736	1
cueR	53	H7	JW0476	ECK0481	b0487	EG13256	945332	1
cusA	5	E6	JW0564	ECK0567	b0575	EG12367	945191	1
cusC	7	C5	JW0561	ECK0564	b0572	EG14233	946288	1
cusF	15	C7	JW0562	ECK0565	b0573	EG14234	945188	10	0	4	0.277106	0.0188694	-1.85399	0.0981108	0.177931	0.00922515	-2.49209	0.0759319	-0.00588569	0.0981108	0.0654032	0.928299	0.941287	-0.000656731	0.0759319	0.0654032	0.991989	0.993126	0.0621458	0.101585	0.0778808	0.424939	0.553345
cusR	5	A10	JW0560	ECK0563	b0571	EG13851	945003	1
cusS	75	A3	JW5082	ECK0562	b0570	EG13642	945978	1
cutA	45	F7	JW4097	ECK4131	b4137	EG12177	948660	1
cutC	59	C10	JW1863	ECK1875	b1874	EG12956	2847756	1
cvpA	63	F4	JW2310	ECK2307	b2313	EG10169	945055	1
cvrA	85	H11	JW5184	ECK1179	b1191	EG13896	945755	1
cyaA	53	F10	JW3778	ECK3800	b3806	EG10170	947755	1
cyaY	37	E3	JW3779	ECK3801	b3807	EG11653	947754	1
cybB	75	B12	JW5224	ECK1410	b1418	EG10172	947241	1
cybC	7	F7	JW4195	ECK4231	b4236	EG50008		1
cycA	57	E2	JW4166	ECK4204	b4208	EG12504		15	0	4	0.216856	0.0279634	-2.21365	0.177648	0.117781	0.00767116	-3.08814	0.0947554	-0.365543	0.177648	0.0654032	2.4297e-08	7.57821e-08	-0.596704	0.0947554	0.0654032	1.11059e-19	9.00162e-19	-0.301384	0.121396	0.0778808	0.000110598	0.000732565
cydB	5	G5	JW0723	ECK0722	b0734	EG10174		20	25.9808	4	0.220906	0.00818917	-2.17924	0.0535273	0.105306	0.0178541	-3.26191	0.232913	-0.331131	0.0535273	0.0654032	4.30846e-07	1.18483e-06	-0.770476	0.232913	0.0654032	1.56281e-31	2.71181e-30	-0.497403	0.187563	0.0778808	1.88189e-10	4.63697e-09
cydD	91,93,95 comb	B7	JW0870	ECK0878	b0887	EG11405	949052	1
cynR	1	H2	JW5894	ECK0335	b0338	EG11421	945001	1
cynS	47	G2	JW0331	ECK0337	b0340	EG10175	948998	1
cynT	47	F2	JW0330	ECK0336	b0339	EG10176	946548	1
cynX	39	C12	JW0332	ECK0338	b0341	EG10177	946770	1
cyoC	1	E11	JW0420	ECK0424	b0430	EG10180		10	2.88675	4	0.207281	0.011619	-2.27205	0.0811998	0.154906	0.00755662	-2.69182	0.0705415	-0.423941	0.0811998	0.0654032	1.01164e-10	3.95662e-10	-0.200389	0.0705415	0.0654032	0.00219877	0.00377808	0.132685	0.117657	0.0778808	0.0885142	0.166234
cyoE	59	A7	JW0418	ECK0422	b0428	EG10182	945073	33.3333	5.7735	4	0.156906	0.0432767	-2.71351	0.399814	0.120256	0.0126611	-3.06207	0.156724	-0.8654	0.399814	0.0654032	3.55689e-39	9.95928e-38	-0.570633	0.156724	0.0654032	3.80062e-18	2.72231e-17	0.0478421	0.521472	0.0778808	0.539051	0.662786
cysA	57	A9	JW2415	ECK2417	b2422	EG10183	946889	1
cysB	89	E3	JW1267	ECK1269	b1275	EG10184		10	0	4	0.222356	0.0225767	-2.17459	0.145682	0.176456	0.00716165	-2.50352	0.0592346	-0.326485	0.145682	0.0654032	6.22559e-07	1.67466e-06	-0.0120874	0.0592346	0.0654032	0.853384	0.883503	0.257981	0.134117	0.0778808	0.000932558	0.0039841
cysC	47	D7	JW2720	ECK2745	b2750	EG10185	947221	1
cysD	47	F7	JW2722	ECK2747	b2752	EG10186	947217	1
cysE	41	H10	JW3582	ECK3597	b3607	EG10187	948126	36.6667	11.547	4	0.164356	0.00731819	-2.60616	0.0637984	0.109306	0.00637724	-3.19543	0.0854617	-0.758057	0.0637984	0.0654032	1.35976e-30	2.23364e-29	-0.703996	0.0854617	0.0654032	1.14504e-26	1.55021e-25	-0.154917	0.0751853	0.0778808	0.0467498	0.0996465
cysG	31	F1	JW3331	ECK3356	b3368	EG10188	947880	1
cysH	47	G7	JW2732	ECK2757	b2762	EG10189	947230	1
cysI	47	H7	JW2733	ECK2758	b2763	EG10190	947231	26.6667	5.7735	4	0.253506	0.0151996	-1.98189	0.087916	0.143131	0.0136062	-2.80976	0.143054	-0.133787	0.087916	0.0654032	0.0408616	0.0584687	-0.318327	0.143054	0.0654032	1.17439e-06	3.05244e-06	-0.172837	0.0587157	0.0778808	0.0265241	0.0628417
cysJ	47	A8	JW2734	ECK2759	b2764	EG10191	947239	25	13.2288	4	0.223606	0.0193305	-2.16491	0.122266	0.153406	0.00857336	-2.70627	0.0810881	-0.316798	0.122266	0.0654032	1.32057e-06	3.41795e-06	-0.214838	0.0810881	0.0654032	0.00102893	0.00186418	0.0489679	0.182485	0.0778808	0.529544	0.654028
cysK	41	H8	JW2407	ECK2409	b2414	EG10192	946877	2.5
cysM	41	A9	JW2414	ECK2416	b2421	EG10193	946888	1
cysN	47	E7	JW2721	ECK2746	b2751	EG10194	947219	1
cysP	57	C9	JW2418	ECK2420	b2425	EG10195	946883	1
cysQ	49	E8	JW4172	ECK4210	b4214	EG10043	948728	1
cysU	57	B9	JW2417	ECK2419	b2424	EG10197		11.6667	2.88675	4	0.237956	0.00775129	-2.0718	0.0463367	0.138431	0.00637207	-2.85392	0.0670124	-0.223688	0.0463367	0.0654032	0.00063195	0.00117253	-0.362483	0.0670124	0.0654032	3.17118e-08	9.71863e-08	-0.158872	0.0792703	0.0778808	0.0414193	0.0898391
cysW	59	D12	JW2416	ECK2418	b2423	EG10198	2847743	33.3333	5.7735	4	0.221756	0.03077	-2.18344	0.201139	0.169506	0.00678448	-2.56147	0.0584143	-0.335337	0.201139	0.0654032	3.0748e-07	8.58991e-07	-0.0700346	0.0584143	0.0654032	0.284316	0.339087	0.205757	0.190748	0.0778808	0.00827407	0.0251075
cysZ	57	E8	JW2406	ECK2408	b2413	EG10003	946875	1
cytR	1	A3	JW3905	ECK3926	b3934	EG10200	948427	1
dacA	7	C11	JW0627	ECK0625	b0632	EG10201	945222	1
dacB	9	D4	JW3149	ECK3171	b3182	EG10202	947693	1
dacC	A	A2	JW0823	ECK0829	b0839	EG10203	945455	15	0	4	0.197031	0.0146038	-2.34641	0.105096	0.173806	0.005547	-2.52501	0.0467034	-0.4983	0.105096	0.0654032	3.15182e-14	1.59141e-13	-0.0335746	0.0467034	0.0654032	0.607735	0.658514	0.347573	0.148741	0.0778808	8.30169e-06	8.07411e-05
dacD	77	E7	JW5329	ECK2004	b2010	EG11893	946518	1
dadA	47	D4	JW1178	ECK1177	b1189	EG11407	945752	1
dadX	47	E4	JW1179	ECK1178	b1190	EG11408	945754	1
dam	81	E1	JW3350	ECK3374	b3387	EG10204	947893	1
damX	35	B6	JW3351	ECK3375	b3388	EG11183	947930	1
dapF	91,93,95 comb	A7	JW5592	ECK3804	b3809	EG10209	948364	1
dbpA	7	B9	JW1337	ECK1340	b1343	EG10210	947153	1
dcd	53	E3	JW2050	ECK2059	b2065	EG11418	946593	1
dcm	39	E8	JW1944	ECK1959	b1961	EG10211	946479	1
dcp	83	H2	JW1531	ECK1531	b1538	EG10212	946084	1	0
dcrB	71	C8	JW5682	ECK3456	b3472	EG12218	947983	1
dctA	59	E4	JW3496	ECK3513	b3528	EG20044	948039	1
dcuA	71	E12	JW5735	ECK4132	b4138	EG11225	948659	1
dcuB	57	C2	JW4084	ECK4116	b4123	EG10006	948641	1
dcuC	89	A4	JW0616	ECK0614	b0621	EG13545	945000	43.3333	5.7735	4	0.204731	0.0100048	-2.28948	0.0701076	0.117531	0.00594951	-3.0903	0.0743753	-0.441372	0.0701076	0.0654032	1.70114e-11	7.12949e-11	-0.598869	0.0743753	0.0654032	8.22711e-20	6.7572e-19	-0.254526	0.0470477	0.0778808	0.00109138	0.00457341
dcuC	89	H3	JW0613	ECK0614	b0621	EG13545	945000	58.3333	14.4338	4	0.280031	0.0097497	-1.837	0.0506513	0.238831	0.00382666	-2.06608	0.0231157	0.0111039	0.0506513	0.0654032	0.865195	0.894228	0.42536	0.0231157	0.0654032	8.77149e-11	3.45255e-10	0.477179	0.0611709	0.0778808	9.78742e-10	2.15323e-08
dcuD	59	G1	JW3196	ECK3216	b3227	EG12818	946575	1
dcuR	5	B3	JW4085	ECK4117	b4124	EG12464	948640	1
dcuS	5	C3	JW4086	ECK4118	b4125	EG12465	948639	1
ddg	59	C12	JW2375	ECK2374	b2378	EG12901	946847	30	0	4	0.247431	0.0106058	-2.01588	0.0612925	0.175406	0.0153439	-2.51526	0.123783	-0.167775	0.0612925	0.0654032	0.0103451	0.0164667	-0.0238271	0.123783	0.0654032	0.715644	0.760719	0.143637	0.172682	0.0778808	0.065209	0.129974
ddlA	43	B10	JW0372	ECK0376	b0381	EG10213	945313	1
ddlB	91,93,95 comb	A3	JW0090	ECK0093	b0092	EG10214	946324	1
ddpA	77	D1	JW5240	ECK1481	b1487	EG13790	946052	1
ddpB	55	E6	JW1481	ECK1480	b1486	EG13789	946044	1
ddpC	55	D6	JW1480	ECK1479	b1485	EG13788	946028	1
ddpD	55	C6	JW1479	ECK1478	b1484	EG13787	946002	1
ddpF	55	B6	JW1478	ECK1477	b1483	EG13786	946020	1
ddpX	19	F3	JW1483	ECK1482	b1488	EG13791	945532	1
deaD	79	D4	JW5531	ECK3150	b3162	EG10215	947674	2.5
dedA	27	E8	JW2314	ECK2311	b2317	EG10216	946798	1
dedD	27	D8	JW5378	ECK2308	b2314	EG10218	944971	1
degP	7	C10	JW0157	ECK0160	b0161	EG10463	947139	30	10	4	0.175081	0.0309459	-2.53142	0.261843	0.149381	0.0151131	-2.74871	0.150649	-0.683309	0.261843	0.0654032	3.087e-25	3.8808e-24	-0.25727	0.150649	0.0654032	8.50519e-05	0.000178508	0.243484	0.311512	0.0778808	0.00178205	0.00676891
degQ	9	E4	JW3203	ECK3223	b3234	EG12612	947812	1
deoA	53	D7	JW4345	ECK4374	b4382	EG10219	948901	1
deoB	3	E8	JW4346	ECK4375	b4383	EG10220	948910	33.3333	5.7735	4	0.252606	0.0159882	-1.98717	0.0903366	0.114231	0.0128199	-3.13719	0.169057	-0.139067	0.0903366	0.0654032	0.0335371	0.0486663	-0.645754	0.169057	0.0654032	9.66369e-23	9.83939e-22	-0.49685	0.210826	0.0778808	1.97042e-10	4.66838e-09
deoC	53	C7	JW4344	ECK4373	b4381	EG10221	948902	1
deoD	53	E7	JW4347	ECK4376	b4384	EG10222	945654	1
deoR	1	B3	JW0824	ECK0830	b0840	EG10223	945453	1
dgkA	49	A4	JW4002	ECK4034	b4042	EG10224	948543	1
dgoA	73	B9	JW5628	ECK3685	b4477	EG11716	2847766	1
dgoD	73	C9	JW5629	ECK3684	b4478	EG20050	2847765	1
dgoK	9	F5	JW3670	ECK3686	b3693	EG11717	948207	1
dgoR	73	A9	JW5627	ECK3687	b4479	EG11718	2847767	1
dgoT	89	B1	JW5859	ECK3683	b3691	EG11715	948196	1
dgsA	61	D8	JW1586	ECK1589	b1594	EG13156	945510	1
dgt	49	A5	JW0156	ECK0159	b0160	EG10225	947177	1
dhaH	75	G9	JW5185	ECK1186	b1198	EG12399		15	0	4	0.215931	0.00675105	-2.21189	0.0452599	0.113631	0.0130122	-3.14464	0.164852	-0.36378	0.0452599	0.0654032	2.83348e-08	8.72711e-08	-0.653204	0.164852	0.0654032	3.16633e-23	3.36286e-22	-0.359023	0.146327	0.0778808	4.14995e-06	4.33283e-05
dhaK	75	A10	JW5187	ECK1188	b1200	EG13901	945747	1
dhaL	75	H9	JW5186	ECK1187	b1199	EG13900	945748	1
dhaR	89	H8	JW5188	ECK1189	b1201	EG13902		11.6667	2.88675	4	0.264456	0.0193571	-1.92179	0.105312	0.152781	0.00645032	-2.71142	0.0608988	-0.0736795	0.105312	0.0654032	0.260001	0.313426	-0.21999	0.0608988	0.0654032	0.000776347	0.00141908	-0.113359	0.154536	0.0778808	0.145596	0.242398
dicB	B	B4	JW1566	ECK1569	b1575	EG10227	946110	1
dicC	45	D10	JW1561	ECK1563	b1569	EG10228	946120	43.3333	5.7735	4	0.248531	0.0181843	-2.01154	0.109429	0.185806	0.00372503	-2.42835	0.0289433	-0.163433	0.109429	0.0654032	0.0124981	0.0195651	0.0630885	0.0289433	0.0654032	0.334797	0.392455	0.227745	0.0929679	0.0778808	0.00347138	0.0118142
dinB	53	D11	JW0221	ECK0232	b0231	EG13141	944922	1
dinD	63	G8	JW3620	ECK3635	b3645	EG11193	948153	1
dinF	39	C9	JW4004	ECK4036	b4044	EG11491	948554	1
dinG	83	H3	JW0784	ECK0788	b0799	EG11357	945431	1
dinI	39	B7	JW1048	ECK1046	b1061	EG12670	945022	30	0	4	0.225806	0.00263106	-2.14692	0.0167236	0.157356	0.00324384	-2.66812	0.029678	-0.298808	0.0167236	0.0654032	5.05019e-06	1.24437e-05	-0.176688	0.029678	0.0654032	0.00693056	0.0112644	0.0754884	0.0317275	0.0778808	0.332462	0.457135
dinJ	27	C11	JW0216	ECK0227	b0226	EG13142	944914	1
dipZ	71	D12	JW5734	ECK4130	b4136	EG12178	948649	1
djlA	29	C8	JW0054	ECK0056	b0055	EG11570	948992	1
djlC	89	D7	JW0644	ECK0642	b0649	EG13652	945253	1
dkgA	69	E8	JW5499	ECK3004	b3012	EG13015	947495	1
dkgB	89	B7	JW0197	ECK0207	b0207	EG11648	944901	1
dksA	29	E11	JW0141	ECK0144	b0145	EG10230	5549448	66.6667	14.4338	4	0.235531	0.0136417	-2.08784	0.0840606	0.154681	0.00516075	-2.69324	0.0483413	-0.239732	0.0840606	0.0654032	0.000250004	0.000493598	-0.2018	0.0483413	0.0654032	0.00204565	0.00352482	0.0121831	0.0973108	0.0778808	0.8757	0.9174
dld	5	C5	JW2121	ECK2126	b2133	EG10231	946653	1
dmsA	67	F7	JW5118	ECK0885	b0894	EG10232	945508	1
dmsB	83	B12	JW0878	ECK0886	b0895	EG10233	945507	1
dmsC	49	G10	JW0879	ECK0887	b0896	EG10234	945502	1
dmsD	89	H6	JW5262	ECK1586	b1591	EG13847	945987	30	0	4	0.247281	0.0113892	-2.01693	0.0666157	0.176281	0.0139243	-2.50727	0.109951	-0.168819	0.0666157	0.0654032	0.00987953	0.0157663	-0.0158328	0.109951	0.0654032	0.80873	0.84294	0.152306	0.0705489	0.0778808	0.0505763	0.104899
dnaJ	45	F8	JW0014	ECK0015	b0015	EG10240	944753	1
dnaK	45	E8	JW0013	ECK0014	b0014	EG10241	944750	1
dnaQ	53	C11	JW0205	ECK0215	b0215	EG10243	946441	1
dnaT	91,93,95 comb	A11	JW4326	ECK4352	b4362	EG10244	948813	33.3333	5.7735	4	0.258531	0.020613	-1.95505	0.115506	0.165956	0.0106622	-2.5933	0.0907434	-0.10694	0.115506	0.0654032	0.102107	0.134686	-0.101861	0.0907434	0.0654032	0.119445	0.155392	0.0262727	0.132052	0.0778808	0.735874	0.827187
dos	65	C5	JW1484	ECK1483	b1489	EG13792	945815	1
dppA	47	G1	JW3513	ECK3531	b3544	EG10248	948062	1
dppB	59	A5	JW3512	ECK3530	b3543	EG12625	948063	26.6667	5.7735	4	0.252681	0.027915	-1.99103	0.156153	0.128831	0.0159955	-2.96489	0.180735	-0.142926	0.156153	0.0654032	0.0289222	0.0424193	-0.473455	0.180735	0.0654032	5.36109e-13	2.56002e-12	-0.322056	0.236185	0.0778808	3.61616e-05	0.000293099
dppC	59	H4	JW3511	ECK3529	b3542	EG12626	948064	1
dppD	59	G4	JW3510	ECK3528	b3541	EG12627	948065	2.5
dppF	59	F4	JW3509	ECK3527	b3540	EG12628	948056	1
dps	3	F9	JW0797	ECK0801	b0812	EG11415	945101	33.3333	5.7735	4	0.195081	0.0640924	-2.42043	0.498281	0.147956	0.00279091	-2.75695	0.0270688	-0.572323	0.498281	0.0654032	3.03654e-18	2.2006e-17	-0.265513	0.0270688	0.0654032	5.00565e-05	0.000108382	0.163489	0.524312	0.0778808	0.0358579	0.0800307
dsbA	65	F11	JW3832	ECK3852	b3860	EG11297	948353	1
dsbB	67	G8	JW5182	ECK1173	b1185	EG11393	946344	1
dsbC	45	B12	JW2861	ECK2888	b2893	EG11070	947363	1
dsbG	59	C7	JW0597	ECK0598	b0604	EG13535	945224	1
dsdA	47	H6	JW2363	ECK2362	b2366	EG10249	946837	1
dsdC	1	C3	JW2361	ECK2360	b2364	EG13161	948828	1
dsdX	57	A8	JW2362	ECK2361	b2365	EG10250	949103	1
dsrB	27	A8	JW1936	ECK1950	b1952	EG12636	946468	1
dtd	61	C6	JW3858	ECK3880	b3887	EG11852	948378	1
dusB	35	G3	JW3228	ECK3247	b3260	EG11311	947707	1
dusC	23	B4	JW2128	ECK2133	b2140	EG12022	945458	1
eaeH	65	D4	JW0291	ECK0297	b0297	EG12161		1
eamA	77	C2	JW5250	ECK1526	b1533	EG11639	946081	1
ebgA	51	C9	JW5511	ECK3066	b3076	EG10252	947583	26.6667	5.7735	4	0.242081	0.0214813	-2.0507	0.128119	0.150256	0.00686507	-2.73562	0.0655718	-0.202595	0.128119	0.0654032	0.00196385	0.00339335	-0.244189	0.0655718	0.0654032	0.000191298	0.000385097	-0.0542152	0.141886	0.0778808	0.486386	0.613963
ebgC	51	D9	JW3048	ECK3067	b3077	EG10253	947581	1
ebgR	1	D3	JW3046	ECK3065	b3075	EG10254	947586	1
ecnA	71	G12	JW5737	ECK4142	b4410	EG14372	2847736	10	2.88675	4	0.273156	0.00814141	-1.87268	0.0429809	0.176706	0.00807646	-2.50173	0.0669485	-0.0245747	0.0429809	0.0654032	0.707128	0.752967	-0.0102932	0.0669485	0.0654032	0.874953	0.902224	0.0645917	0.0678579	0.0778808	0.406945	0.536784
ecnB	63	C11	JW4108	ECK4143	b4411	EG14345	2847737	2.5
eco	63	D4	JW2197	ECK2201	b2209	EG10255	946700	1
ecpD	83	H8	JW0136	ECK0139	b0140	EG11973	944859	1
eda	51	C3	JW1839	ECK1851	b1850	EG10256	946367	1
edd	51	D3	JW1840	ECK1852	b1851	EG10257	946362	1
efp	61	A7	JW4107	ECK4141	b4147	EG12099	948661	1
ego	55	H6	JW1506	ECK1506	b1513	EG13806	945680	1
elaA	33	E2	JW2262	ECK2261	b2267	EG13184	946750	1
elaB	33	D2	JW2261	ECK2260	b2266	EG13185	946751	1
elaC	59	A12	JW2263	ECK2262	b2268	EG14260	946760	21.6667	16.0728	4	0.175331	0.0304255	-2.52813	0.250183	0.155181	0.00557913	-2.68868	0.0524662	-0.680027	0.250183	0.0654032	5.16264e-25	6.36037e-24	-0.197249	0.0524662	0.0654032	0.00257784	0.00439874	0.301384	0.290446	0.0778808	0.000110596	0.000732565
elaD	87	G10	JW5840	ECK2263	b2269	EG14261	946742	30	0	4	0.209456	0.0199361	-2.26018	0.137406	0.130456	0.00897083	-2.94102	0.102019	-0.412077	0.137406	0.0654032	3.27522e-10	1.22647e-09	-0.449582	0.102019	0.0654032	7.17641e-12	3.12415e-11	-0.124178	0.0970488	0.0778808	0.110908	0.198028
elbA	31	G8	JW1147	ECK1147	b1160	EG13885	945729	2.5
elbB	61	F3	JW3176	ECK3198	b3209	EG11383	947903	1
emrA	63	D5	JW2660	ECK2679	b2685	EG11354	947166	1
emrB	63	E5	JW2661	ECK2680	b2686	EG11439	947167	1
emrD	71	G3	JW5634	ECK3664	b3673	EG11693	948180	1
emrE	61	C11	JW0531	ECK0534	b0543	EG10629	948442	1
emrK	63	H4	JW2365	ECK2364	b2368	EG13282	946840	1
emrY	63	G4	JW2364	ECK2363	b2367	EG13283	946835	1
emtA	87	F8	JW5821	ECK1181	b1193	EG13897	945655	1
endA	53	H5	JW2912	ECK2940	b2945	EG11336	949092	1
entA	83	D8	JW0588	ECK0589	b0596	EG10259	945284	1
entB	43	D2	JW0587	ECK0588	b0595	EG10260	946178	1
entC	43	B2	JW0585	ECK0586	b0593	EG10261	945511	1
entE	43	C2	JW0586	ECK0587	b0594	EG10263	947426	1
entF	43	A2	JW0578	ECK0579	b0586	EG10264	945184	1
envC	A	E11	JW5646	ECK3603	b3613	EG12297	948129	1
envR	1	E3	JW3232	ECK3251	b3264	EG11741	947704	1
envY	1	F3	JW0555	ECK0558	b0566	EG10268	949114	1
envZ	5	B10	JW3367	ECK3391	b3404	EG10269	947272	1
epd	85	G2	JW2894	ECK2923	b2927	EG10368	947413	1
eptA	71	A12	JW5730	ECK4107	b4114	EG11613	948629	1
eptB	71	H5	JW5660	ECK3533	b3546	EG12267	948068	1
erfK	29	A8	JW1968	ECK1985	b1990	EG12682	945273	1
essD	25	F3	JW0543	ECK0545	b0554	EG13634	947545	1
essQ	77	F2	JW5255	ECK1550	b1556	EG13831	946093	1
etp	89	E4	JW5132	ECK0973	b0982	EG13727	945236	1
eutA	9	F12	JW2435	ECK2446	b2451	EG14181	946937	1
eutB	59	E12	JW2434	ECK2436	b2441	EG50006		10	5	4	0.251556	0.0168044	-1.99337	0.0936837	0.176906	0.0105294	-2.50082	0.0844021	-0.145265	0.0936837	0.0654032	0.0264003	0.0392343	-0.00938095	0.0844021	0.0654032	0.885955	0.908824	0.14353	0.166886	0.0778808	0.0654091	0.129974
eutC	49	C3	JW2433	ECK2435	b2440	EG50007	946925	1
eutE	51	A6	JW2439	ECK2450	b2455	EG14185	946943	30	0	4	0.253306	0.0216383	-1.98521	0.128167	0.150306	0.0117602	-2.73741	0.114775	-0.137098	0.128167	0.0654032	0.0361247	0.0521568	-0.245974	0.114775	0.0654032	0.00017165	0.000347246	-0.098343	0.142268	0.0778808	0.206755	0.317608
eutG	59	F12	JW2437	ECK2448	b2453	EG14183	946233	1
eutH	51	H5	JW2436	ECK2447	b2452	EG14182	944979	1
eutI	65	E3	JW2442	ECK2453	b2458	EG14188	946940	1
eutJ	27	G3	JW2438	ECK2449	b2454	EG14184	947588	1
eutL	9	E12	JW2432	ECK2434	b2439	EG14171	946914	1
eutP	11	A1	JW2445	ECK2456	b2461	EG14191	946933	1
eutQ	9	H12	JW2444	ECK2455	b2460	EG14190	946935	1
eutT	9	G12	JW2443	ECK2454	b2459	EG14189	946939	1
evgA	3	C12	JW2366	ECK2365	b2369	EG11609	946841	1
evgS	3	D12	JW2367	ECK2366	b2370	EG11610	946844	1
exbB	57	B12	JW2974	ECK2999	b3006	EG10271	945420	1
exbD	57	A12	JW2973	ECK2998	b3005	EG10272	946345	1
exo	69	H4	JW5446	ECK2793	b2798	EG12372	947256	1
exoX	59	A10	JW1833	ECK1845	b1844	EG14031	946361	1
exuR	61	F2	JW3065	ECK3085	b3094	EG12739	947602	1
exuT	57	C12	JW3064	ECK3084	b3093	EG12738	947601	1
fabF	49	E2	JW1081	ECK1081	b1095	EG12606	946665	1
fabH	49	D2	JW1077	ECK1077	b1091	EG10277	946003	2.5
fabR	65	A12	JW3935	ECK3955	b3963	EG11394	948460	2.5
fadA	53	F1	JW5578	ECK3837	b3845	EG10278	948324	1
fadB	53	G1	JW3822	ECK3838	b3846	EG10279	948336	1
fadD	31	G1	JW1794	ECK1803	b1805	EG11530	946327	1
fadE	73	H11	JW5020	ECK0222	b0221	EG13145	949007	1
fadH	51	E9	JW3052	ECK3071	b3081	EG12723	947594	1
fadL	7	H3	JW2341	ECK2338	b2344	EG10280	946820	1
fadR	1	G3	JW1176	ECK1175	b1187	EG10281	948652	1
fbaB	77	C8	JW5344	ECK2090	b2097	EG14062	946632	1
fbp	5	H9	JW4191	ECK4227	b4232	EG10283	948753	75	25	4	0.195831	0.051647	-2.39468	0.416344	0.162356	0.0141151	-2.62683	0.124901	-0.546569	0.416344	0.0654032	8.68705e-17	5.51672e-16	-0.135396	0.124901	0.0654032	0.038498	0.0553437	0.276957	0.500937	0.0778808	0.000380521	0.00195274
fcl	47	E6	JW2037	ECK2046	b2052	EG11788	946563	1
fdhD	47	E11	JW3866	ECK3888	b3895	EG11859	948393	1
fdhE	53	H1	JW3862	ECK3884	b3891	EG10284	948384	1
fdhF	47	D12	JW4040	ECK4072	b4079	EG10285	948584	1
fdnG	51	C1	JW1470	ECK1468	b1474	EG11227	946035	1
fdnH	83	F12	JW1471	ECK1469	b1475	EG11228	948794	33.3333	5.7735	4	0.275306	0.0128976	-1.86208	0.0676495	0.160206	0.00893322	-2.64368	0.0804579	-0.0139724	0.0676495	0.0654032	0.830843	0.86234	-0.152245	0.0804579	0.0654032	0.0199711	0.0303759	-0.0842144	0.0838888	0.0778808	0.279616	0.4015
fdnI	51	D1	JW1472	ECK1470	b1476	EG11229	946038	1
fdoG	53	B2	JW3865	ECK3887	b3894	EG11858	948394	1
fdoH	85	F3	JW3864	ECK3886	b3893	EG11857	948395	1
fdoI	53	A2	JW3863	ECK3885	b3892	EG11856	948383	1
fdrA	1	H11	JW0506	ECK0511	b0518	EG13399	946298	1
fdx	51	B6	JW2509	ECK2522	b2525	EG11328	947160	1
feaB	59	C9	JW1380	ECK1382	b1385	EG13179	945933	1
feaR	53	G8	JW1379	ECK1381	b1384	EG13422	945941	2.5
fecA	57	C3	JW4251	ECK4281	b4291	EG10286	946427	1
fecB	63	H11	JW4250	ECK4280	b4290	EG10287	946838	1
fecC	57	B3	JW4249	ECK4279	b4289	EG10288	948826	1
fecD	63	G11	JW4248	ECK4278	b4288	EG10289	946816	1
fecE	57	A3	JW4247	ECK4277	b4287	EG10290	948819	1
fecI	91,93,95 comb	A1	JW4253	ECK4283	b4293	EG10291	946839	16.6667	2.88675	4	0.230981	0.00861162	-2.1149	0.0536183	0.124531	0.00807692	-3.00772	0.0944029	-0.266794	0.0536183	0.0654032	4.60377e-05	0.000100387	-0.516288	0.0944029	0.0654032	3.72145e-15	2.05597e-14	-0.284809	0.132185	0.0778808	0.000258376	0.00143387
fecR	91,93,95 comb	C1	JW4252	ECK4282	b4292	EG10292	949104	1
feoA	59	F2	JW3371	ECK3395	b3408	EG12101	947909	1
feoB	59	G2	JW3372	ECK3396	b3409	EG12102	947919	1
fepA	75	C3	JW5086	ECK0576	b0584	EG10293	945193	1
fepB	53	F11	JW0584	ECK0585	b0592	EG10294	947538	1
fepC	41	B2	JW0580	ECK0581	b0588	EG10295	945201	1
fepD	53	E11	JW0582	ECK0583	b0590	EG10296	945214	1
fepE	41	A2	JW0579	ECK0580	b0587	EG10297	945180	1
fepG	85	A6	JW0581	ECK0582	b0589	EG10298	945209	30	0	4	0.185181	0.0457673	-2.46721	0.365497	0.121381	0.00688912	-3.0441	0.0811269	-0.619102	0.365497	0.0654032	4.74362e-21	4.29716e-20	-0.552669	0.0811269	0.0654032	3.97767e-17	2.5792e-16	-0.0934235	0.315667	0.0778808	0.230375	0.343611
fes	41	H1	JW0576	ECK0577	b0585	EG10299	945181	1
fhiA	87	D7	JW5811	ECK0230	b0229	EG13144		1
fhlA	85	A2	JW2701	ECK2726	b2731	EG10301	947181	1
fhuA	5	G6	JW0146	ECK0149	b0150	EG10302	944856	1
fhuB	39	G11	JW0149	ECK0152	b0153	EG10303	946890	1
fhuC	39	E11	JW0147	ECK0150	b0151	EG10304	945250	21.6667	14.4338	4	0.261856	0.00991274	-1.93393	0.0546734	0.157581	0.00644205	-2.66673	0.0588696	-0.0858222	0.0546734	0.0654032	0.189525	0.23681	-0.175299	0.0588696	0.0654032	0.00738516	0.0119875	-0.0608177	0.0745202	0.0778808	0.434901	0.556963
fhuD	39	F11	JW0148	ECK0151	b0152	EG10305	947510	1
fhuE	7	B4	JW1088	ECK1088	b1102	EG10306	945649	1
fhuF	57	F3	JW4331	ECK4357	b4367	EG12595	948891	1
fic	91,93,95 comb	F9	JW3324	ECK3349	b3361	EG10307	947872	1
fieF	37	H5	JW3886	ECK3907	b3915	EG11873	948413	1
fimA	45	A8	JW4277	ECK4305	b4314	EG10308	948838	1
fimB	7	F5	JW4275	ECK4303	b4312	EG10309	948832	1
fimC	45	B8	JW4279	ECK4307	b4316	EG10310	948843	1
fimD	7	G5	JW5780	ECK4308	b4317	EG10311	948844	1
fimE	7	H5	JW4276	ECK4304	b4313	EG10312	948836	1
fimF	45	C8	JW4281	ECK4309	b4318	EG10313	948845	1
fimG	83	F10	JW4282	ECK4310	b4319	EG10314	948846	1
fimH	45	D8	JW4283	ECK4311	b4320	EG10315	948847	1
fimI	73	B4	JW5779	ECK4306	b4315	EG11974	948841	1
fimZ	75	F2	JW5073	ECK0528	b0535	EG11103	947079	1
fis	1	H3	JW3229	ECK3248	b3261	EG10317	8911232	1
fiu	7	B5	JW0790	ECK0794	b0805	EG13317	946246	1
fixA	85	A10	JW0040	ECK0042	b0041	EG11562	947316	2.5
fixB	49	F1	JW0041	ECK0043	b0042	EG11563	948939	1
fixC	49	G1	JW0042	ECK0044	b0043	EG11564	948958	1
fixX	49	F8	JW0043	ECK0045	b0044	EG11565	948590	1
fklB	73	F1	JW5746	ECK4203	b4207	EG12503	948726	1
fkpA	47	E1	JW3309	ECK3334	b3347	EG12900	947850	1
fkpB	79	A10	JW0026	ECK0029	b0028	EG11080	944807	1
fldB	43	F7	JW2863	ECK2890	b2895	EG12697	947361	1
flgA	43	F11	JW1059	ECK1057	b1072	EG20263		10	5	4	0.220081	0.0105846	-2.18515	0.0695509	0.138131	0.0159805	-2.86349	0.173142	-0.33704	0.0695509	0.0654032	2.67928e-07	7.51908e-07	-0.372057	0.173142	0.0654032	1.36873e-08	4.33489e-08	-0.0951646	0.216739	0.0778808	0.221805	0.334882
flgB	43	G11	JW1060	ECK1058	b1073	EG14266	945678	30	0	4	0.235881	0.00681224	-2.08431	0.0413061	0.122481	0.0122292	-3.03455	0.139721	-0.236206	0.0413061	0.0654032	0.000307996	0.000599449	-0.543111	0.139721	0.0654032	1.3479e-16	8.4725e-16	-0.331407	0.146652	0.0778808	2.1338e-05	0.000182558
flgC	43	H11	JW1061	ECK1059	b1074	EG14267	946687	1
flgD	43	A12	JW1062	ECK1060	b1075	EG14268	945813	33.3333	5.7735	4	0.260306	0.00871412	-1.94233	0.0484405	0.166481	0.00684349	-2.58748	0.0593329	-0.0942196	0.0484405	0.0654032	0.149774	0.190622	-0.096048	0.0593329	0.0654032	0.14203	0.182272	0.0238621	0.107406	0.0778808	0.759322	0.841297
flgE	43	B12	JW1063	ECK1061	b1076	EG14269	945636	1
flgF	43	C12	JW1064	ECK1062	b1077	EG14270		10	2.88675	4	0.258031	0.0314317	-1.96262	0.179173	0.146231	0.0136774	-2.77843	0.13537	-0.114514	0.179173	0.0654032	0.080038	0.107767	-0.286996	0.13537	0.0654032	1.17191e-05	2.72414e-05	-0.153966	0.0824715	0.0778808	0.0481149	0.101852
flgG	43	D12	JW1065	ECK1063	b1078	EG14271		10	2.88675	4	0.268581	0.0251692	-1.90139	0.136629	0.163956	0.00483279	-2.60908	0.0420781	-0.0532813	0.136629	0.0654032	0.415314	0.473766	-0.117646	0.0420781	0.0654032	0.0721273	0.0985154	-0.0242019	0.104984	0.0778808	0.756002	0.841297
flgH	75	F7	JW5153	ECK1064	b1079	EG20264	946996	1
flgI	43	E12	JW1067	ECK1065	b1080	EG20265	947534	13.3333	2.88675	4	0.276006	0.012563	-1.85832	0.064281	0.173756	0.0088549	-2.52626	0.0731864	-0.0102094	0.064281	0.0654032	0.875962	0.902224	-0.0348246	0.0731864	0.0654032	0.594435	0.646376	0.0307731	0.0472987	0.0778808	0.692766	0.794411
flgJ	43	F12	JW1068	ECK1066	b1081	EG14272		10	5	4	0.258356	0.0142036	-1.9542	0.0791825	0.163531	0.00558957	-2.61299	0.0493583	-0.106091	0.0791825	0.0654032	0.104858	0.138018	-0.121559	0.0493583	0.0654032	0.0631524	0.0872239	0.00602521	0.0410335	0.0778808	0.938337	0.958259
flgK	91,93,95 comb	E9	JW1069	ECK1067	b1082	EG11967	945648	1
flgL	83	A9	JW1070	ECK1068	b1083	EG11545	945646	20	8.66025	4	0.201156	0.0184659	-2.31839	0.137228	0.144656	0.00523283	-2.79	0.0516926	-0.470285	0.137228	0.0654032	7.62104e-13	3.6112e-12	-0.298563	0.0516926	0.0654032	5.14077e-06	1.26164e-05	0.0644717	0.12963	0.0778808	0.407817	0.536785
flgM	89	H12	JW1058	ECK1056	b1071	EG12664	946684	1
flgN	43	E11	JW1057	ECK1055	b1070	EG12665	945634	13.3333	5.7735	4	0.269706	0.00334402	-1.89062	0.0178693	0.144331	0.00977224	-2.79508	0.099281	-0.0425149	0.0178693	0.0654032	0.5157	0.573414	-0.303643	0.099281	0.0654032	3.54647e-06	8.82677e-06	-0.21716	0.0948041	0.0778808	0.00532168	0.0172534
flhB	45	A2	JW1869	ECK1881	b1880	EG14035	946391	1
flhC	45	B2	JW1880	ECK1892	b1891	EG10319	947280	21.6667	7.63763	4	0.243956	0.015407	-2.03751	0.0926594	0.155331	0.0188702	-2.69439	0.172353	-0.189405	0.0926594	0.0654032	0.00379981	0.00635192	-0.202951	0.172353	0.0654032	0.00192816	0.00334106	-0.0215035	0.148225	0.0778808	0.782479	0.860727
flhD	83	F9	JW1881	ECK1893	b1892	EG10320	945442	1
flhE	83	E9	JW1867	ECK1879	b1878	EG14013	946094	1
fliA	91,93,95 comb	G1	JW1907	ECK1921	b1922	EG11355	948824	1
fliC	45	D2	JW1908	ECK1922	b1923	EG10321	949101	1
fliD	45	E2	JW1909	ECK1923	b1924	EG10841	946428	1
fliE	A	E8	JW1921	ECK1935	b1937	EG11346	946446	1
fliF	45	H2	JW1922	ECK1936	b1938	EG11347	946448	1
fliG	45	A3	JW1923	ECK1937	b1939	EG11654		10	0	4	0.271781	0.00546077	-1.8797	0.0290597	0.173781	0.0090723	-2.52615	0.0762093	-0.031594	0.0290597	0.0654032	0.629075	0.677465	-0.0347183	0.0762093	0.0654032	0.595561	0.64703	0.0447046	0.0816971	0.0778808	0.565991	0.689032
fliH	59	H10	JW1924	ECK1938	b1940	EG11656	946456	1
fliI	45	B3	JW1925	ECK1939	b1941	EG20266		36.6667	5.7735	4	0.250331	0.0129536	-1.99954	0.0745605	0.173131	0.0111488	-2.53225	0.0911488	-0.151429	0.0745605	0.0654032	0.0206446	0.0313228	-0.0408139	0.0911488	0.0654032	0.532639	0.59015	0.116082	0.052086	0.0778808	0.136168	0.229178
fliJ	65	B3	JW1926	ECK1940	b1942	EG20267	946454	1
fliK	45	C3	JW1927	ECK1941	b1943	EG20268	946449	1
fliL	45	D3	JW1928	ECK1942	b1944	EG10322	946443	1
fliM	45	E3	JW1929	ECK1943	b1945	EG10323		10	5	4	0.232831	0.0167445	-2.10541	0.102844	0.146206	0.0157462	-2.78025	0.156327	-0.257301	0.102844	0.0654032	8.48858e-05	0.000178463	-0.288817	0.156327	0.0654032	1.03137e-05	2.42954e-05	-0.0634749	0.178536	0.0778808	0.415104	0.545211
fliN	45	F3	JW1930	ECK1944	b1946	EG10324	946423	1
fliO	69	A1	JW5316	ECK1945	b1947	EG11224	946458	1
fliP	45	G3	JW1932	ECK1946	b1948	EG11975	946462	13.3333	5.7735	4	0.240206	0.0079701	-2.05826	0.0481925	0.160431	0.00875081	-2.64153	0.0768446	-0.210148	0.0481925	0.0654032	0.0013231	0.00234203	-0.150097	0.0768446	0.0654032	0.0217856	0.0329727	0.0447603	0.0606315	0.0778808	0.565507	0.689032
fliQ	45	H3	JW1933	ECK1947	b1949	EG11976	946463	1
fliR	59	A11	JW1934	ECK1948	b1950	EG11977	946464	1
fliS	45	F2	JW1910	ECK1924	b1925	EG11388	946429	1
fliT	45	G2	JW1911	ECK1925	b1926	EG11389	946433	1
fliY	45	C2	JW1905	ECK1919	b1920	EG12680	948833	1
fliZ	59	G10	JW1906	ECK1920	b1921	EG11356		10	2.88675	4	0.247931	0.0189382	-2.01515	0.110324	0.172006	0.0111867	-2.54176	0.0938345	-0.167043	0.110324	0.0654032	0.0106835	0.0169178	-0.0503203	0.0938345	0.0654032	0.441708	0.50109	0.11667	0.152934	0.0778808	0.134195	0.227725
flk	27	F8	JW2318	ECK2315	b2321	EG10229	946776	1
flu	91,93,95 comb	C2	JW1982	ECK1993	b2000	EG12686	946540	1
flxA	29	H4	JW1558	ECK1560	b1566	EG13429	947392	1
fnr	1	A4	JW1328	ECK1330	b1334	EG10325	945908	1
focA	55	A3	JW0887	ECK0895	b0904	EG11258	945513	1
focB	57	E9	JW2477	ECK2488	b2492	EG14220	949032	1
folM	29	C5	JW1598	ECK1601	b1606	EG13189	949096	30	0	4	0.199156	0.0281874	-2.33901	0.2062	0.162431	0.00666558	-2.62303	0.06016	-0.490907	0.2062	0.0654032	7.42956e-14	3.67599e-13	-0.131594	0.06016	0.0654032	0.0442793	0.0631391	0.244773	0.159483	0.0778808	0.00168456	0.00648557
folX	85	E9	JW2300	ECK2297	b2303	EG14263		15	0	4	0.213781	0.0203863	-2.23057	0.134481	0.132381	0.015527	-2.92444	0.165169	-0.382459	0.134481	0.0654032	5.36853e-09	1.76374e-08	-0.433001	0.165169	0.0654032	4.03856e-11	1.64752e-10	-0.126745	0.0438054	0.0778808	0.103723	0.188477
fpr	47	F11	JW3895	ECK3916	b3924	EG11518	948414	1
frc	19	E4	JW2371	ECK2370	b2374	EG14145	946842	1
frdA	3	D8	JW4115	ECK4150	b4154	EG10330	948667	1
frdB	3	C8	JW4114	ECK4149	b4153	EG10331	948666	1
frdC	3	B8	JW4113	ECK4148	b4152	EG10332	948680	1
frdD	3	A8	JW4112	ECK4147	b4151	EG10333	948668	1
fre	43	E8	JW3820	ECK3836	b3844	EG10334	948325	2.5	0
frlA	61	E4	JW3333	ECK3358	b3370	EG12908	947878	1
frlB	71	E9	JW5700	ECK3359	b3371	EG12909	947875	1
frlC	73	D9	JW5699	ECK3360	b4474	EG12910	2847758	1
frlD	83	G5	JW3337	ECK3361	b3374	EG12912	947886	1
frlR	71	D9	JW5698	ECK3362	b3375	EG12913	947885	1
frmA	49	F9	JW0347	ECK0353	b0356	EG50010	944988	1
frmB	61	D10	JW0346	ECK0352	b0355	EG13295	944991	1
frmR	17	C11	JW0348	ECK0354	b0357	EG13296	944986	1
frsA	17	G8	JW0229	ECK0240	b0239	EG11091	946039	1
fruA	57	C7	JW2154	ECK2160	b2167	EG10336	946672	26.6667	5.7735	4	0.247556	0.0128741	-2.01565	0.0754476	0.160931	0.00967557	-2.63747	0.0877982	-0.167538	0.0754476	0.0654032	0.0104535	0.0165962	-0.146036	0.0877982	0.0654032	0.0256116	0.0382004	0.0212746	0.161221	0.0778808	0.784737	0.861672
fruB	57	D7	JW2156	ECK2162	b2169	EG10005	946677	1
fruK	51	B4	JW2155	ECK2161	b2168	EG10337	946676	13.3333	2.88675	4	0.229731	0.0137139	-2.12384	0.0837354	0.125856	0.00918273	-2.99314	0.108223	-0.275731	0.0837354	0.0654032	2.54137e-05	5.70303e-05	-0.501705	0.108223	0.0654032	2.11509e-14	1.08574e-13	-0.264448	0.110254	0.0778808	0.000691362	0.0031782
fruR	1	C10	JW0078	ECK0081	b0080	EG10338	944804	26.6667	5.7735	4	0.209056	0.0140685	-2.26051	0.0977104	0.113056	0.00532439	-3.14612	0.0691909	-0.412401	0.0977104	0.0654032	3.17319e-10	1.19188e-09	-0.654682	0.0691909	0.0654032	2.53394e-23	2.71462e-22	-0.329068	0.14733	0.0778808	2.43785e-05	0.000202935
frvA	37	G5	JW3871	ECK3893	b3900	EG11864	948391	1
frvB	69	C12	JW5562	ECK3892	b3899	EG11863	948390	1
frvR	65	H11	JW3868	ECK3890	b3897	EG11861	948389	1
frvX	9	B5	JW3869	ECK3891	b3898	EG11862	948388	1
frwB	55	D12	JW3922	ECK3941	b3950	EG11909		10	8.66025	4	0.282031	0.0101841	-1.82678	0.0522029	0.178881	0.00821989	-2.48408	0.0667486	0.0213269	0.0522029	0.0654032	0.744378	0.787187	0.00735646	0.0667486	0.0654032	0.910449	0.927896	0.0525661	0.0783341	0.0778808	0.499741	0.6219
frwC	55	C12	JW3921	ECK3940	b3949	EG11908	948448	1
frwD	55	E12	JW3925	ECK3944	b3953	EG11912	948452	1
fsaA	75	H4	JW5109	ECK0815	b0825	EG13471	945449	1
fsaB	3	H6	JW3918	ECK3938	b3946	EG11905	948439	1
fsr	61	H10	JW0468	ECK0473	b0479	EG13268	945119	1
ftn	55	C9	JW1893	ECK1904	b1905	EG10921	946410	1
fucA	85	C2	JW2771	ECK2795	b2800	EG10348	947282	1
fucI	85	D2	JW2773	ECK2797	b2802	EG10349	946195	1
fucK	65	G6	JW2774	ECK2798	b2803	EG10350	946022	1
fucO	85	B2	JW2770	ECK2794	b2799	EG10351	947273	1
fucP	57	B11	JW2772	ECK2796	b2801	EG10352	947487	1
fucR	1	B4	JW2776	ECK2800	b2805	EG10353	946905	1
fucU	85	E2	JW2775	ECK2799	b2804	EG10355	945842	36.6667	11.547	4	0.246756	0.00634948	-2.0192	0.0374627	0.172681	0.00985833	-2.53562	0.0837986	-0.171097	0.0374627	0.0654032	0.00892815	0.0143222	-0.0441859	0.0837986	0.0654032	0.499338	0.559767	0.125425	0.0465149	0.0778808	0.10737	0.193392
fumA	3	G2	JW1604	ECK1607	b1612	EG10356	946826	1
fumB	3	H7	JW4083	ECK4115	b4122	EG10357	948642	1
fumC	3	F2	JW1603	ECK1606	b1611	EG10358	946147	1
fur	65	A4	JW0669	ECK0671	b0683	EG10359	945295	1
fxsA	63	B11	JW4100	ECK4134	b4140	EG12382	948657	1
gabD	47	C7	JW2636	ECK2655	b2661	EG11329	948060	1
gabP	57	B10	JW2638	ECK2657	b2663	EG11330	948049	1
gabT	83	A11	JW2637	ECK2656	b2662	EG10361	948067	1
gadA	B	D4	JW3485	ECK3502	b3517	EG50009	948027	1
gadB	B	C4	JW1488	ECK1487	b1493	EG11490	946058	1
gadC	55	F6	JW1487	ECK1486	b1492	EG12456		13.3333	5.7735	4	0.232706	0.00449768	-2.10362	0.02795	0.123506	0.0209916	-3.03154	0.227927	-0.255514	0.02795	0.0654032	9.5041e-05	0.000198123	-0.540103	0.227927	0.0654032	1.97105e-16	1.22027e-15	-0.315916	0.252572	0.0778808	5.07513e-05	0.000381254
gadE	83	C6	JW3480	ECK3496	b3512	EG11544	948023	1
gadW	83	D6	JW3483	ECK3499	b3515	EG12242	948029	2.5
gadX	35	E9	JW3484	ECK3501	b3516	EG12243	948028	33.3333	5.7735	4	0.242106	0.0304634	-2.05562	0.193538	0.115856	0.010607	-3.11414	0.132438	-0.207514	0.193538	0.0654032	0.00152062	0.00266866	-0.622707	0.132438	0.0654032	2.82697e-21	2.61867e-20	-0.429552	0.091591	0.0778808	3.69007e-08	5.9818e-07
galE	49	F10	JW0742	ECK0748	b0759	EG10362	945354	1
galF	47	C6	JW2027	ECK2036	b2042	EG13578	946560	1
galK	49	D10	JW0740	ECK0746	b0757	EG10363	945358	1
galM	1	H12	JW0739	ECK0745	b0756	EG11698	944943	1
galP	65	B7	JW2910	ECK2938	b2943	EG12148	947434	1
galR	1	C4	JW2805	ECK2835	b2837	EG10364	947314	2.5
galS	B	B1	JW2138	ECK2144	b2151	EG10365	949043	1
galT	49	E10	JW0741	ECK0747	b0758	EG10366	945357	1
galU	49	C12	JW1224	ECK1231	b1236	EG11319	945730	1
gapC	3	C2	JW1413	ECK1409	b1416	EG12103		1
gapC	3	D2	JW5906	ECK1409	b1417	EG12103		1
garD	33	D11	JW3097	ECK3116	b3128	EG12522	947641	1
garK	65	B8	JW3093	ECK3112	b3124	EG11175	947632	1
garL	65	C8	JW3095	ECK3114	b3126	EG10016	947630	1
garP	65	D8	JW3096	ECK3115	b3127	EG12760	947642	1
garR	69	G9	JW5526	ECK3113	b3125	EG11176	947631	2.5
gatB	85	G6	JW2077	ECK2086	b2093	EG12415	946610	1
gatC	55	G9	JW2076	ECK2085	b2092	EG12416		11.6667	2.88675	4	0.251356	0.0144786	-1.99398	0.0828458	0.177131	0.00984564	-2.49878	0.0802063	-0.145875	0.0828458	0.0654032	0.0257748	0.0383973	-0.00734627	0.0802063	0.0654032	0.910573	0.927896	0.145959	0.118243	0.0778808	0.060983	0.122763
gatD	51	H3	JW2075	ECK2084	b2091	EG12417	946598	1
gatR	65	A6	JW2074	ECK2083	b2090	EG12162		1
gatR	77	B8	JW5340	ECK2083	b2087	EG12162		1
gatY	69	A2	JW5343	ECK2089	b2096	EG12419	946636	1
gatZ	85	A1	JW2082	ECK2088	b2095	EG12418	946641	1
gcd	7	D7	JW0120	ECK0123	b0124	EG10369	944830	1
gcl	47	A3	JW0495	ECK0500	b0507	EG11583	945394	1
gcvA	83	E3	JW2779	ECK2803	b2808	EG11795	947278	21.6667	7.63763	4	0.155131	0.00671838	-2.68946	0.0628055	0.0591562	0.00949048	-4.09424	0.243704	-0.841353	0.0628055	0.0654032	3.66228e-37	9.02387e-36	-1.60281	0.243704	0.0654032	5.83606e-124	1.79751e-121	-0.999878	0.182537	0.0778808	0	0
gcvH	47	F8	JW2872	ECK2899	b2904	EG10371	947393	26.6667	5.7735	4	0.197181	0.0115381	-2.34432	0.0866658	0.0990312	0.0147435	-3.34781	0.212887	-0.496217	0.0866658	0.0654032	4.0182e-14	2.01237e-13	-0.856378	0.212887	0.0654032	2.05224e-38	5.49644e-37	-0.476578	0.1519	0.0778808	1.02688e-09	2.18124e-08
gcvP	47	E8	JW2871	ECK2898	b2903	EG11810	947394	26.6667	5.7735	4	0.194231	0.0162599	-2.36816	0.125846	0.0907312	0.00939024	-3.46784	0.145215	-0.520052	0.125846	0.0654032	2.35854e-15	1.3148e-14	-0.976406	0.145215	0.0654032	3.97018e-49	1.63042e-47	-0.581197	0.111651	0.0778808	1.02807e-13	4.22193e-12
gcvR	59	G12	JW2464	ECK2475	b2479	EG11149	946950	1
gcvT	47	G8	JW2873	ECK2900	b2905	EG11442	947390	15	5	4	0.218531	0.0203832	-2.19894	0.137663	0.133431	0.0154757	-2.9131	0.167107	-0.350832	0.137663	0.0654032	8.57765e-08	2.52815e-07	-0.421662	0.167107	0.0654032	1.27081e-10	4.92339e-10	-0.135852	0.146888	0.0778808	0.0811704	0.15488
gdhA	A	D7	JW1750	ECK1759	b1761	EG10372	946802	1
ggt	9	D6	JW3412	ECK3431	b3447	EG10374	947947	1
gidA	81	B2	JW3719	ECK3734	b3741	EG10375	948248	33.3333	11.547	4	0.256406	0.00830477	-1.96407	0.0471024	0.163131	0.0111945	-2.6185	0.100624	-0.115963	0.0471024	0.0654032	0.0762942	0.103632	-0.127063	0.100624	0.0654032	0.0521121	0.0731232	0.00690408	0.0632601	0.0778808	0.929365	0.955741
gidB	81	A2	JW3718	ECK3733	b3740	EG10376	948250	1
glcB	3	H5	JW2943	ECK2970	b2976	EG20080	948857	1
glcC	47	C9	JW2947	ECK2975	b2980	EG12998	947466	1
glcD	47	B9	JW2946	ECK2974	b2979	EG12997	947353	1
glcE	73	B7	JW5487	ECK2973	b4468	EG12996	2847718	15	5	4	0.228056	0.0203074	-2.13702	0.132806	0.147281	0.0043282	-2.76382	0.0419961	-0.288915	0.132806	0.0654032	1.02425e-05	2.42204e-05	-0.272381	0.0419961	0.0654032	3.18203e-05	7.06353e-05	-0.0266003	0.112733	0.0778808	0.732706	0.826643
glcF	87	F3	JW5486	ECK2972	b4467	EG13291	2847717	1
glcG	83	B11	JW2944	ECK2971	b2977	EG12952	947473	1
gldA	87	C1	JW5556	ECK3937	b3945	EG11904	948440	1
glf	B	A6	JW2021	ECK2030	b2036	EG11981	945235	1
glgA	51	B11	JW3392	ECK3415	b3429	EG10377	947932	1
glgB	51	D11	JW3395	ECK3418	b3432	EG10378	947940	1
glgC	5	C10	JW3393	ECK3416	b3430	EG10379	947942	2.5	0
glgP	51	A11	JW3391	ECK3414	b3428	EG10380	947931	30	0	4	0.215706	0.0228497	-2.2191	0.155997	0.148631	0.0143372	-2.75533	0.141272	-0.370991	0.155997	0.0654032	1.50457e-08	4.74074e-08	-0.263891	0.141272	0.0654032	5.56265e-05	0.000119602	0.0349505	0.150921	0.0778808	0.653622	0.76838
glgS	5	G3	JW3021	ECK3038	b3049	EG11381	947533	1
glgX	51	C11	JW3394	ECK3417	b3431	EG10381	947941	30	0	4	0.272606	0.00241022	-1.87515	0.0127218	0.175681	0.0180822	-2.51458	0.146126	-0.0270443	0.0127218	0.0654032	0.679261	0.725173	-0.0231416	0.146126	0.0654032	0.723484	0.767728	0.0533399	0.149811	0.0778808	0.493451	0.616563
glk	3	C5	JW2385	ECK2384	b2388	EG12957	946858	1
glnB	41	C9	JW2537	ECK2550	b2553	EG10384		10	2.88675	4	0.234431	0.0243308	-2.09832	0.144449	0.188356	0.00893807	-2.4097	0.0690243	-0.250211	0.144449	0.0654032	0.000132336	0.000273095	0.0817394	0.0690243	0.0654032	0.211451	0.260508	0.302498	0.1636	0.0778808	0.000104309	0.000708371
glnD	89	F3	JW0162	ECK0165	b0167	EG11411	944863	1
glnE	61	A5	JW3025	ECK3043	b3053	EG11602	947552	1
glnG	5	B2	JW3839	ECK3861	b3868	EG10385	948361	1
glnH	55	G1	JW0796	ECK0800	b0811	EG10386	944872	1
glnK	53	G7	JW0440	ECK0444	b0450	EG12191	945087	2.5
glnL	5	C2	JW3840	ECK3862	b3869	EG10387	948360	1
glnP	55	F1	JW0795	ECK0799	b0810	EG10388	945621	1
glnQ	55	E1	JW0794	ECK0798	b0809	EG10389	945435	1
gloA	47	C5	JW1643	ECK1647	b1651	EG13421	946161	1
gloB	47	D2	JW0202	ECK0212	b0212	EG13330	944902	1
glpA	51	E5	JW2235	ECK2233	b2241	EG10391	946713	1
glpB	51	F5	JW2236	ECK2234	b2242	EG10392	946733	1
glpC	51	G5	JW2237	ECK2235	b2243	EG10393	946735	1
glpD	51	H10	JW3389	ECK3412	b3426	EG10394	947934	40	10	4	0.212781	0.0329625	-2.245	0.216524	0.124631	0.0257014	-3.02952	0.319153	-0.396896	0.216524	0.0654032	1.40718e-09	4.92514e-09	-0.538081	0.319153	0.0654032	2.54174e-16	1.55021e-15	-0.222491	0.449725	0.0778808	0.00430051	0.0143195
glpE	51	G10	JW3388	ECK3411	b3425	EG10395	947935	1
glpF	55	B12	JW3898	ECK3919	b3927	EG10396	948422	1
glpG	51	F10	JW5687	ECK3410	b3424	EG10397	947936	1
glpK	63	A10	JW3897	ECK3918	b3926	EG10398	948423	1
glpQ	47	G6	JW2233	ECK2231	b2239	EG10399	946725	1
glpR	79	E9	JW3386	ECK3409	b3423	EG10400		1
glpT	85	H6	JW2234	ECK2232	b2240	EG10401	946704	1
glpX	7	H7	JW3896	ECK3917	b3925	EG11517	948424	1
gltA	5	F5	JW0710	ECK0709	b0720	EG10402	945323	40	10	4	0.115006	0.0174517	-3.13262	0.218162	0.0579062	0.00898865	-4.1233	0.225372	-1.28451	0.218162	0.0654032	3.50406e-82	7.195e-80	-1.63186	0.225372	0.0654032	4.00727e-128	1.64565e-125	-0.74243	0.437644	0.0778808	0	0
gltB	65	F8	JW3179	ECK3202	b3212	EG10403		11.6667	2.88675	4	0.226156	0.00340331	-2.14473	0.0217097	0.126306	0.013991	-2.99172	0.161138	-0.296623	0.0217097	0.0654032	5.91479e-06	1.44029e-05	-0.500281	0.161138	0.0654032	2.49982e-14	1.2674e-13	-0.249518	0.1484	0.0778808	0.00136638	0.00537293
gltD	83	C11	JW3180	ECK3203	b3213	EG10404	947723	1
gltF	47	G9	JW3181	ECK3204	b3214	EG11514	947746	1
gltI	67	B7	JW5092	ECK0648	b0655	EG12700	946938	1
gltJ	53	C12	JW0649	ECK0647	b0654	EG12661	945443	1
gltK	53	B12	JW0648	ECK0646	b0653	EG12662	947354	1
gltL	53	A12	JW0647	ECK0645	b0652	EG12663	945254	1
gltP	57	D1	JW4038	ECK4070	b4077	EG10405	948591	1
gltS	59	F5	JW3628	ECK3643	b3653	EG10406	948166	1
glvB	55	G10	JW3659	ECK3674	b3682	EG11710		1
glvC	65	C10	JW3660	ECK3675	b3683	EG11710		1
glvG	55	F10	JW3658	ECK3673	b3681	EG11708		1
glxK	89	D10	JW0502	ECK0507	b0514	EG13621	945129	1
glxR	23	H3	JW0497	ECK0502	b0509	EG13265	945146	1
glyA	41	B9	JW2535	ECK2548	b2551	EG10408	947022	10	0	4	0.224731	0.0148884	-2.15609	0.0952376	0.158815	0.0102481	-2.65657	0.0925361	-0.307983	0.0952376	0.0654032	2.57093e-06	6.50388e-06	-0.165136	0.0925361	0.0751571	0.0280607	0.0413032	0.0929717	0.185631	0.0862348	0.281042	0.402609
gmd	47	F6	JW2038	ECK2047	b2053	EG11787	946562	30	0	4	0.236106	0.0111614	-2.08371	0.0684961	0.150931	0.00885457	-2.72993	0.0855534	-0.2356	0.0684961	0.0654032	0.000319146	0.00062017	-0.23849	0.0855534	0.0654032	0.000269147	0.000527169	-0.0271777	0.136584	0.0778808	0.727133	0.821861
gmhB	81	D5	JW0196	ECK0200	b0200	EG11736		10	0	4	0.249256	0.0243667	-2.00933	0.138123	0.134031	0.0103979	-2.90256	0.110522	-0.161219	0.138123	0.0654032	0.0137418	0.0213222	-0.411125	0.110522	0.0654032	3.59413e-10	1.33776e-09	-0.2479	0.19979	0.0778808	0.001468	0.00572333
gmr	23	B8	JW1278	ECK1280	b1285	EG13415	945868	1
gnd	3	E3	JW2011	ECK2024	b2029	EG10411	946554	1
gnsA	13	G3	JW0976	ECK0982	b4517	EG13233	1450249	1
gnsB	77	E2	JW5253	ECK1544	b1550	EG13837	946054	1
gntK	91,93,95 comb	G6	JW3400	ECK3422	b3437	EG12629	947937	1
gntP	57	E3	JW4284	ECK4312	b4321	EG12563		13.3333	2.88675	4	0.267056	0.018928	-1.90753	0.103135	0.180131	0.00800062	-2.47394	0.0635436	-0.0594257	0.103135	0.0654032	0.363611	0.423011	0.0175002	0.0635436	0.0654032	0.789041	0.824511	0.114916	0.156654	0.0778808	0.140144	0.235228
gntR	73	F10	JW5946	ECK3423	b3438	EG12630	947946	1
gntT	59	H2	JW5690	ECK3402	b3415	EG12380	947924	1
gntU	89	B5	JW5686	ECK3421	b4476	EG12631	2847760	1
gntX	71	F8	JW5691	ECK3400	b3413	EG12934	947915	1
gntY	35	H6	JW3377	ECK3401	b3414	EG12935	947925	18.3333	2.88675	4	0.239906	0.0136336	-2.06126	0.0839147	0.172606	0.0138276	-2.53791	0.115541	-0.213152	0.0839147	0.0654032	0.00112689	0.00201915	-0.0464797	0.115541	0.0654032	0.477333	0.537545	0.15032	0.0685713	0.0778808	0.053659	0.110548
gor	31	E2	JW3467	ECK3485	b3500	EG10412	948014	30	0	4	0.232931	0.0115402	-2.10339	0.0729363	0.155581	0.00495244	-2.68481	0.0459774	-0.255281	0.0729363	0.0654032	9.64443e-05	0.000200708	-0.193374	0.0459774	0.0654032	0.00312766	0.00526405	0.030662	0.0585512	0.0778808	0.69382	0.794411
gph	63	C6	JW3348	ECK3372	b3385	EG11871	947895	1
gpmA	91,93,95 comb	F2	JW0738	ECK0744	b0755	EG11699	945068	1
gpmI	3	E6	JW3587	ECK3602	b3612	EG12296	948130	1
gpp	89	E10	JW5603	ECK3771	b3779	EG10413	948291	25	8.66025	4	0.216956	0.0138954	-2.20674	0.0924164	0.134056	0.0130646	-2.90432	0.14253	-0.358636	0.0924164	0.0654032	4.41947e-08	1.33124e-07	-0.412888	0.14253	0.0654032	3.02553e-10	1.13989e-09	-0.122033	0.211478	0.0778808	0.117209	0.205115
gpt	49	D5	JW0228	ECK0239	b0238	EG10414	944817	1
greA	61	D3	JW3148	ECK3170	b3181	EG10415	947696	1
greB	63	E7	JW3369	ECK3393	b3406	EG11578	2847706	1
grxA	43	C4	JW0833	ECK0840	b0849	EG10417	945479	1
grxB	49	G11	JW1051	ECK1049	b1064	EG12688	946926	1
grxC	51	F12	JW3585	ECK3600	b3610	EG12294	948132	1
gshA	43	C7	JW2663	ECK2683	b2688	EG10418	944881	40	0	4	0.192731	0.00661589	-2.37598	0.0498969	0.155381	0.0102264	-2.68837	0.092099	-0.527874	0.0498969	0.0654032	9.05022e-16	5.25938e-15	-0.196931	0.092099	0.0654032	0.00261935	0.00445109	0.203336	0.0908207	0.0778808	0.0090642	0.0269737
gshB	43	H7	JW2914	ECK2942	b2947	EG10419	947445	33.3333	5.7735	4	0.226831	0.00988551	-2.14135	0.0636261	0.158406	0.0162438	-2.66375	0.143259	-0.293245	0.0636261	0.0654032	7.53615e-06	1.81693e-05	-0.172314	0.143259	0.0654032	0.00845399	0.0136148	0.0762657	0.108549	0.0778808	0.327508	0.452343
gsk	49	H5	JW0466	ECK0471	b0477	EG11102	946584	1
gspA	5	F7	JW3285	ECK3310	b3323	EG12888	947825	1
gspC	45	F12	JW3286	ECK3311	b3324	EG12889	947824	1
gspD	79	H4	JW5707	ECK3312	b3325	EG12890	947822	1
gspE	45	G12	JW3288	ECK3313	b3326	EG12891	947823	1
gspF	45	H12	JW3289	ECK3314	b3327	EG12885	947829	1
gspG	47	A1	JW3290	ECK3315	b3328	EG12886		18.3333	18.9297	4	0.229806	0.00844566	-2.12225	0.0536213	0.135481	0.00684251	-2.88522	0.0729251	-0.274145	0.0536213	0.0654032	2.82769e-05	6.32253e-05	-0.393781	0.0729251	0.0654032	1.88591e-09	6.50824e-09	-0.15755	0.113887	0.0778808	0.043141	0.093245
gspH	47	B1	JW3291	ECK3316	b3329	EG12887	947834	1
gspI	71	B10	JW5706	ECK3317	b3330	EG12892	947833	1
gspJ	47	C1	JW3293	ECK3318	b3331	EG12893	947832	1
gspK	47	D1	JW3294	ECK3319	b3332	EG12894	947831	1
gspL	71	A10	JW5705	ECK3320	b3333	EG12895	947842	1
gspM	71	H9	JW5704	ECK3321	b3334	EG12173	947841	1
gspO	9	F6	JW3297	ECK3322	b3335	EG11359	947840	1
gss	47	D9	JW2956	ECK2982	b2988	EG12882	947474	1
gst	31	F2	JW1627	ECK1631	b1635	EG12613	945758	1
guaA	85	G4	JW2491	ECK2503	b2507	EG10420	947334	1
guaB	69	A4	JW5401	ECK2504	b2508	EG10421		31.6667	14.4338	4	0.248556	0.0122069	-2.00965	0.0703478	0.178831	0.013617	-2.48643	0.108958	-0.161541	0.0703478	0.0654032	0.0135542	0.0211109	0.00500295	0.108958	0.0654032	0.93903	0.949044	0.168436	0.136136	0.0778808	0.0306182	0.0703761
guaC	49	G4	JW0101	ECK0104	b0104	EG10422	948986	1
guaD	85	E12	JW5466	ECK2879	b2883	EG13066	947366	1
gudD	79	C10	JW2758	ECK2781	b2787	EG13167	947258	1
gudP	57	H10	JW2760	ECK2783	b2789	EG13169	947265	1
gudX	47	B8	JW2759	ECK2782	b2788	EG13168	947261	1
gutM	51	A7	JW2675	ECK2701	b2706	EG10972	948938	1
gutQ	79	G1	JW5431	ECK2703	b2708	EG10973	947587	1
hcaB	47	B7	JW2525	ECK2538	b2541	EG13459	945346	1
hcaC	51	D6	JW2524	ECK2537	b2540	EG13458	947015	1
hcaD	51	E6	JW2526	ECK2539	b2542	EG13460	945427	1
hcaE	27	B4	JW2522	ECK2535	b2538	EG13456	946998	1
hcaF	51	C6	JW2523	ECK2536	b2539	EG13457	946997	1
hcaR	21	A1	JW2521	ECK2534	b2537	EG13455	947000	1
hcaT	11	G1	JW2520	ECK2533	b2536	EG13454	947007	1
hchA	1	A1	JW1950	ECK1963	b1967	EG11755	946481	15	13.2288	8	0.258981	0.0125391	-1.95057	0.0701219	0.163719	0.00849688	-2.6124	0.0744644	-0.10246	0.0701219	0.047128	0.0297553	0.0434857	-0.120961	0.0744644	0.047128	0.0103035	0.0164217	0.00427667	0.0974803	0.0561191	0.939258	0.958259
hcp	65	G4	JW0857	ECK0864	b0873	EG13692	946592	1
hcr	67	E7	JW5117	ECK0863	b0872	EG13691	947660	15	5	4	0.213031	0.0156172	-2.2338	0.106569	0.158406	0.0109931	-2.66089	0.0997147	-0.385692	0.106569	0.0654032	3.99355e-09	1.33335e-08	-0.169455	0.0997147	0.0654032	0.00960523	0.0153684	0.138891	0.126659	0.0778808	0.0745977	0.14496
hda	69	F3	JW5397	ECK2492	b2496	EG14201	946977	1
hdeA	35	A9	JW3478	ECK3494	b3510	EG11398	948025	1
hdeB	71	A7	JW5669	ECK3493	b3509	EG11399	948026	2.5
hdfR	87	G6	JW5607	ECK3756	b4480	EG11449	2847698	1
hdhA	47	B5	JW1611	ECK1614	b1619	EG10425	946151	1
hemF	43	G6	JW2429	ECK2431	b2436	EG12189	946908	1
hemN	63	H9	JW3838	ECK3860	b3867	EG11836	948362	1
hemX	43	C8	JW3775	ECK3797	b3803	EG10433	948446	1
hemY	83	A7	JW3774	ECK3796	b3802	EG10434	948311	1
hepA	7	C9	JW0058	ECK0060	b0059	EG11083	948523	1
hflC	9	B7	JW4133	ECK4171	b4175	EG10435	948697	1
hflD	89	B12	JW5165	ECK1118	b1132	EG11345		50	0	4	0.216431	0.0177194	-2.21162	0.117517	0.135056	0.0037411	-2.88879	0.040193	-0.363514	0.117517	0.0654032	2.89974e-08	8.90893e-08	-0.397351	0.040193	0.0654032	1.3481e-09	4.73178e-09	-0.103343	0.134294	0.0778808	0.184604	0.29158
hflK	9	A7	JW4132	ECK4170	b4174	EG10436	948698	1
hflX	9	H6	JW4131	ECK4169	b4173	EG10437	948688	1
hfq	31	B2	JW4130	ECK4168	b4172	EG10438	948689	15	5	4	0.119906	0.00542609	-3.06115	0.0662562	0.0723562	0.00485344	-3.79115	0.0961426	-1.21304	0.0662562	0.0654032	7.84255e-74	8.78365e-72	-1.29972	0.0961426	0.0654032	5.21668e-84	1.28539e-81	-0.45649	0.119055	0.0778808	4.9476e-09	8.96389e-08
hha	5	G12	JW0449	ECK0454	b0460	EG10439		11.6667	2.88675	4	0.203856	0.0145016	-2.29719	0.104826	0.148556	0.0142568	-2.75596	0.139607	-0.449085	0.104826	0.0654032	7.56493e-12	3.28169e-11	-0.264521	0.139607	0.0654032	5.3399e-05	0.000115013	0.0848088	0.0973656	0.0778808	0.276237	0.397574
hinT	81	C7	JW1089	ECK1089	b1103	EG12172	948549	1
hipA	45	B1	JW1500	ECK1500	b1507	EG10443	946064	1
hipB	89	A6	JW1501	ECK1501	b1508	EG10442	946065	1
hisA	59	D11	JW2006	ECK2019	b2024	EG10444		11.6667	2.88675	4	0.196681	0.0130749	-2.34854	0.0984565	0.132356	0.0121886	-2.92204	0.13179	-0.500437	0.0984565	0.0654032	2.45442e-14	1.24952e-13	-0.430606	0.13179	0.0654032	5.15702e-11	2.07629e-10	-0.0480774	0.193902	0.0778808	0.537057	0.661655
hisB	59	C11	JW2004	ECK2017	b2022	EG10445	946552	1
hisC	41	F7	JW2003	ECK2016	b2021	EG10446	946551	1
hisD	41	E7	JW2002	ECK2015	b2020	EG10447	946531	1
hisF	41	G7	JW2007	ECK2020	b2025	EG10448	946516	1
hisG	41	D7	JW2001	ECK2014	b2019	EG10449	946549	1
hisH	9	G1	JW2005	ECK2018	b2023	EG10450	946544	16.6667	11.547	4	0.236131	0.0165325	-2.08496	0.100188	0.164581	0.00637338	-2.60393	0.0552986	-0.236855	0.100188	0.0654032	0.000296452	0.00057799	-0.112493	0.0552986	0.0654032	0.0855078	0.114506	0.0996304	0.140835	0.0778808	0.200875	0.310901
hisI	41	H7	JW2008	ECK2021	b2026	EG10451	946515	1
hisJ	57	H7	JW2306	ECK2303	b2309	EG12124	945309	1
hisL	67	H2	JW2000	ECK2013	b2018	EG11269	946547	1
hisM	85	A7	JW2304	ECK2301	b2307	EG10007		16.6667	5.7735	4	0.222756	0.0199685	-2.17072	0.127439	0.146281	0.0160327	-2.77984	0.161128	-0.322617	0.127439	0.0654032	8.42646e-07	2.23737e-06	-0.288409	0.161128	0.0654032	1.06135e-05	2.49063e-05	-0.0208408	0.257078	0.0778808	0.789021	0.863299
hisP	57	G7	JW2303	ECK2300	b2306	EG10452	946789	1
hisQ	85	B7	JW2305	ECK2302	b2308	EG12125	947235	1
hlpA	29	D8	JW0173	ECK0177	b0178	EG10455	944861	1
hlyE	75	F9	JW5181	ECK1170	b1182	EG13243	945745	26.6667	11.547	4	0.235431	0.0169695	-2.08939	0.102831	0.157231	0.0160186	-2.6746	0.14582	-0.241284	0.102831	0.0654032	0.000227868	0.000453528	-0.183162	0.14582	0.0654032	0.005126	0.00847682	0.0318252	0.225023	0.0778808	0.682825	0.786825
hmp	51	F6	JW2536	ECK2549	b2552	EG10456	947018	1
hns	1	G4	JW1225	ECK1232	b1237	EG10457	945829	1
hofB	39	B11	JW0103	ECK0106	b0107	EG12106	947481	1
hofC	39	A11	JW0102	ECK0105	b0106	EG11798	945806	1
hofQ	5	G7	JW3354	ECK3378	b3391	EG12113	947901	1
hokA	65	G9	JW3526	ECK3544	b4455	EG12346	2847732	1
hokB	67	G9	JW5225	ECK1412	b4428	EG11240	2847727	1
hokC	89	D8	JW5002	ECK0017	b4412	EG10373	2847744	1
hokD	81	G4	JW1554	ECK1556	b1562	EG11130	948616	2.5
hokE	87	D4	JW5084	ECK0574	b4415	EG14302	2847715	30	0	4	0.211381	0.0195622	-2.24684	0.136109	0.129581	0.00962947	-2.95116	0.10983	-0.398728	0.136109	0.0654032	1.18345e-09	4.1777e-09	-0.459721	0.10983	0.0654032	2.42152e-12	1.0888e-11	-0.142948	0.108037	0.0778808	0.0665085	0.131734
holC	39	G9	JW4216	ECK4252	b4259	EG11413	948787	1
holD	A	D4	JW4334	ECK4363	b4372	EG11414	948890	1
holE	39	A8	JW1831	ECK1843	b1842	EG11505	947471	1
hpt	85	A11	JW5009	ECK0124	b0125	EG20098	946624	1
hrpA	5	E8	JW5905	ECK1406	b1413	EG12936	948444	1
hrpB	7	D9	JW0144	ECK0147	b0148	EG12329	944845	1
hscA	45	G11	JW2510	ECK2523	b2526	EG12130	944885	1
hscB	29	F11	JW2511	ECK2524	b2527	EG12131	946995	1
hscC	29	B1	JW0645	ECK0643	b0650	EG13653	945218	1
hsdM	39	A10	JW4312	ECK4339	b4349	EG10458	948872	1
hsdR	53	B7	JW4313	ECK4340	b4350	EG10459	948878	1
hsdS	A	D3	JW4311	ECK4338	b4348	EG10460	948867	1
hslJ	29	F9	JW1374	ECK1376	b1379	EG13181	946525	1
hslO	71	G8	JW5692	ECK3388	b3401	EG12930	947178	1
hslR	63	D6	JW3363	ECK3387	b3400	EG12929	947912	1
hslU	9	H4	JW3902	ECK3923	b3931	EG11881	948430	1
hslV	9	A5	JW3903	ECK3924	b3932	EG11676	948429	1
htgA	67	C4	JW5001	ECK0012	b0012			1
htpX	9	C1	JW1818	ECK1828	b1829	EG10462	946076	1
htrC	63	D7	JW3952	ECK3980	b3989	EG11429	948495	1
htrE	43	F9	JW0135	ECK0138	b0139	EG11972	944819	1
htrG	33	G8	JW3027	ECK3045	b3055	EG12434	947555	1
htrL	71	E4	JW5644	ECK3608	b3618	EG11188		15	5	4	0.204931	0.0142624	-2.28948	0.102397	0.136806	0.00819731	-2.87171	0.0855411	-0.441371	0.102397	0.0654032	1.70136e-11	7.12949e-11	-0.380274	0.0855411	0.0654032	6.54772e-09	2.11727e-08	-0.0359317	0.0793181	0.0778808	0.644559	0.762089
hupA	1	H4	JW3964	ECK3992	b4000	EG10466	948499	1
hupB	1	A5	JW0430	ECK0434	b0440	EG10467	949095	1
hyaA	49	H10	JW0954	ECK0963	b0972	EG10468	945579	5
hyaB	49	A11	JW0955	ECK0964	b0973	EG10469		11.6667	7.63763	4	0.275506	0.0109378	-1.86071	0.0578907	0.138531	0.00576455	-2.85268	0.0612618	-0.0126007	0.0578907	0.0654032	0.847233	0.877873	-0.361244	0.0612618	0.0654032	3.53034e-08	1.07658e-07	-0.2941	0.0969191	0.0778808	0.000161419	0.000994342
hyaC	49	B11	JW0956	ECK0965	b0974	EG10470	945581	1
hyaD	7	H11	JW0957	ECK0966	b0975	EG10471	945575	1
hyaE	49	C11	JW0958	ECK0967	b0976	EG10472	945573	1
hyaF	49	D11	JW0959	ECK0968	b0977	EG10473	945572	1
hybA	85	B3	JW2964	ECK2990	b2996	EG11799	944842	2.5
hybB	69	A8	JW5494	ECK2989	b2995	EG11800	948615	1
hybC	51	F8	JW2962	ECK2988	b2994	EG11801	945182	1
hybD	9	H3	JW2961	ECK2987	b2993	EG11802	948982	1
hybE	85	A3	JW2960	ECK2986	b2992	EG11803	947483	1
hybF	69	H7	JW5493	ECK2985	b2991	EG11804	948004	30	0	4	0.225131	0.00880776	-2.15201	0.0572181	0.153681	0.0132848	-2.70612	0.126878	-0.303898	0.0572181	0.0654032	3.48063e-06	8.68044e-06	-0.214689	0.126878	0.0654032	0.0010373	0.00187384	0.0407778	0.171319	0.0778808	0.60059	0.725418
hybG	85	H2	JW2958	ECK2984	b2990	EG11805	948020	1
hybO	51	G8	JW2965	ECK2991	b2997	EG13006	945902	1
hycA	85	G1	JW2695	ECK2720	b2725	EG10474	947193	1
hycB	85	F1	JW2694	ECK2719	b2724	EG10475	948002	1
hycC	85	E1	JW2693	ECK2718	b2723	EG10476	945327	1
hycD	85	D1	JW2692	ECK2717	b2722	EG10477	948994	1
hycE	51	G7	JW2691	ECK2716	b2721	EG10478	947396	1
hycF	51	F7	JW2690	ECK2715	b2720	EG10479	947048	1
hycG	51	E7	JW2689	ECK2714	b2719	EG10480	947191	1
hycH	9	G2	JW2688	ECK2713	b2718	EG10481	947438	1
hycI	9	H2	JW2687	ECK2712	b2717	EG13396	947428	1
hydN	51	C7	JW2683	ECK2708	b2713	EG11552	947190	1
hyfA	59	H12	JW2466	ECK2477	b2481	EG11150	946959	1
hyfB	57	D6	JW2467	ECK2478	b2482	EG11282	946961	27.5	5	4	0.264056	0.00981372	-1.92183	0.0538625	0.173981	0.00927182	-2.52455	0.0773903	-0.0737273	0.0538625	0.0654032	0.259692	0.31336	-0.033111	0.0773903	0.0654032	0.612701	0.662401	0.0735509	0.10573	0.0778808	0.345019	0.471245
hyfC	65	B4	JW2468	ECK2479	b2483	EG14211	947492	1
hyfD	57	E6	JW2469	ECK2480	b2484	EG14212	947290	1
hyfE	57	F6	JW2470	ECK2481	b2485	EG14213	945298	1
hyfF	57	G6	JW2471	ECK2482	b2486	EG14214	946962	85	30	4	0.219831	0.00455595	-2.18576	0.0296186	0.168456	0.0035855	-2.5698	0.030544	-0.337654	0.0296186	0.0654032	2.54912e-07	7.18652e-07	-0.0783623	0.030544	0.0654032	0.23093	0.28209	0.198927	0.0543428	0.0778808	0.0106771	0.0304496
hyfG	57	H6	JW2472	ECK2483	b2487	EG14215	946964	1
hyfH	57	A7	JW2473	ECK2484	b2488	EG14216	946965	2.5
hyfI	79	D5	JW5805	ECK2485	b2489	EG14217	946966	1
hyfJ	61	A1	JW2475	ECK2486	b2490	EG14218	947713	1
hyi	61	A11	JW0496	ECK0501	b0508	EG11584	946186	1
hypA	51	H7	JW2696	ECK2721	b2726	EG10483	947195	1
hypB	51	A8	JW2697	ECK2722	b2727	EG10484		16.6667	12.5831	4	0.220331	0.0276253	-2.19073	0.180503	0.143231	0.00701498	-2.80488	0.0705767	-0.342626	0.180503	0.0654032	1.69776e-07	4.89846e-07	-0.313442	0.0705767	0.0654032	1.70525e-06	4.35865e-06	-0.032938	0.209927	0.0778808	0.67237	0.782949
hypC	51	B8	JW2698	ECK2723	b2728	EG10485	947192	1
hypD	51	C8	JW2699	ECK2724	b2729	EG10486	947189	1
hypE	85	H1	JW2700	ECK2725	b2730	EG10487	947182	1
hypF	51	B7	JW5433	ECK2707	b2712	EG11551	944963	2.5
hyuA	33	H2	JW2841	ECK2869	b2873	EG13056	947359	1
iaaA	83	B8	JW0812	ECK0818	b0828	EG12407	945456	5
iadA	9	E7	JW4291	ECK4319	b4328	EG12567	948853	2.5
iap	9	B3	JW2723	ECK2748	b2753	EG10488	947215	1
ibpA	63	B7	JW3664	ECK3679	b3687	EG11534	948200	1
ibpB	63	C9	JW3663	ECK3678	b3686	EG11535	948192	1
icd	B	E1	JW1122	ECK1122	b1136	EG10489	945702	1
icdC	75	A9	JW5173	ECK1146	b4519	EG10009	945702	1
iclR	63	E10	JW3978	ECK4010	b4018	EG10491	948524	1
idi	43	E7	JW2857	ECK2884	b2889	EG13072	949020	10	2.88675	4	0.252431	0.0119092	-1.98722	0.0669514	0.160081	0.0179505	-2.64977	0.158933	-0.139108	0.0669514	0.0654032	0.0334845	0.0486472	-0.15833	0.158933	0.0654032	0.0155277	0.0238828	-0.00939968	0.166249	0.0778808	0.90394	0.934274
idnD	47	H12	JW4224	ECK4260	b4267	EG12541	944769	1
idnK	49	A1	JW4225	ECK4261	b4268	EG12152	946066	1
idnO	47	G12	JW4223	ECK4259	b4266	EG12540	947109	1
idnR	1	C5	JW4221	ECK4257	b4264	EG12538	949058	1
idnT	47	F12	JW4222	ECK4258	b4265	EG12539	948798	1
ihfA	1	D10	JW1702	ECK1710	b1712	EG10440	945472	1
ihfB	1	F4	JW0895	ECK0903	b0912	EG10441	945533	1
ilvA	41	F11	JW3745	ECK3764	b3772	EG10493	948287	1
ilvB	41	B11	JW3646	ECK3662	b3671	EG10494	948182	1
ilvC	65	F10	JW3747	ECK3766	b3774	EG10495		15	5	4	0.216906	0.00519575	-2.20517	0.0345297	0.100556	0.0233614	-3.34387	0.34116	-0.357059	0.0345297	0.0654032	5.05867e-08	1.50903e-07	-0.852437	0.34116	0.0654032	4.39021e-38	1.12682e-36	-0.562601	0.37356	0.0778808	5.98632e-13	2.04865e-11
ilvD	71	E2	JW5605	ECK3763	b3771	EG10496	948277	1
ilvE	41	E11	JW5606	ECK3762	b3770	EG10497	948278	1
ilvG	65	D10	JW3740	ECK3760	b3767	EG10498		1
ilvG	65	E10	JW3741	ECK3760	b3768	EG10498		1
ilvH	41	A3	JW0077	ECK0080	b0078	EG10499	947267	1
ilvI	59	C6	JW0076	ECK0079	b0077	EG10500	948793	1
ilvL	67	E3	JW3739	ECK3759	b3766	EG11270	948283	1
ilvM	41	D11	JW3742	ECK3761	b3769	EG10501	948279	1
ilvN	41	A11	JW3645	ECK3661	b3670	EG10502	948183	1
ilvY	1	D5	JW3746	ECK3765	b3773	EG10503	948284	1
inaA	53	C9	JW2231	ECK2229	b2237	EG11422	946731	1
insO	21	E5	JW0247	ECK0259	b0257	EG40121		1
intA	63	C5	JW2602	ECK2618	b2622	EG11783	946160	1
intB	65	H12	JW4227	ECK4264	b4271	EG12364		15	13.2288	4	0.269581	0.0195636	-1.89415	0.107334	0.171606	0.00827703	-2.54408	0.069225	-0.0460461	0.107334	0.0654032	0.481451	0.541193	-0.0526407	0.069225	0.0654032	0.420944	0.479301	0.0361254	0.0546888	0.0778808	0.642776	0.761442
intD	85	A9	JW0525	ECK0530	b0537	EG10507	947162	1
intE	63	A1	JW1126	ECK1126	b1140	EG12370	948034	1
intF	61	B10	JW0275	ECK0280	b0281	EG13554	947351	1
intG	67	H12	JW5913	ECK1934	b1936	EG14259		1
intQ	65	E5	JW1571	ECK1573	b1579	EG13188		1
intR	63	H1	JW1339	ECK1342	b1345	EG13358	946976	1
intS	59	B12	JW2345	ECK2343	b2349	EG12413	946821	1
iscA	19	D11	JW2512	ECK2525	b2528	EG12132	946999	1
iscR	27	G9	JW2515	ECK2528	b2531	EG13397	945279	1
iscS	65	D6	JW2514	ECK2527	b2530	EG12677	947004	1
iscU	63	B5	JW2513	ECK2526	b2529	EG13395	947002	1
ivbL	89	C6	JW3647	ECK3663	b3672	EG11275	948181	1
ivy	27	G6	JW0210	ECK0221	b0220	EG13547		11.6667	2.88675	4	0.238381	0.025269	-2.07478	0.153733	0.168656	0.00864769	-2.56926	0.073948	-0.226669	0.153733	0.0654032	0.000534184	0.00100017	-0.0778288	0.073948	0.0654032	0.23412	0.284735	0.12771	0.145564	0.0778808	0.101121	0.184839
katE	45	G10	JW1721	ECK1730	b1732	EG10509	946234	1
katG	31	G2	JW3914	ECK3934	b3942	EG10511	948431	1
kbaY	57	F12	JW3106	ECK3125	b3137	EG12768	947644	1
kbaZ	57	D12	JW3101	ECK3120	b3132	EG12763	947637	1
kbl	47	F10	JW3592	ECK3607	b3617	EG10512	948138	1
kch	55	G4	JW1242	ECK1244	b1250	EG11606	945841	1
kdgK	71	H6	JW5668	ECK3511	b3526	EG12253	948041	1
kdgR	51	B3	JW1816	ECK1826	b1827	EG14018		13.3333	5.7735	4	0.248256	0.00761856	-2.01061	0.0445125	0.161081	0.0137722	-2.6381	0.123383	-0.162504	0.0445125	0.0654032	0.0130072	0.0203103	-0.146662	0.123383	0.0654032	0.0249869	0.0374044	0.0173942	0.112802	0.0778808	0.823279	0.882229
kdgT	69	B12	JW5560	ECK3902	b3909	EG11869	948407	1
kdpA	53	G12	JW0686	ECK0686	b0698	EG10513	946045	1
kdpB	85	B6	JW0685	ECK0685	b0697	EG10514	947450	1
kdpC	53	F12	JW0684	ECK0684	b0696	EG10515	947508	1
kdpD	3	E9	JW0683	ECK0683	b0695	EG10516	946744	1
kdpE	75	H3	JW5096	ECK0682	b0694	EG10517	945302	1
kdpF	67	A2	JW0687	ECK0687	b4513	EG12126	948946	1
kdsC	35	H1	JW3165	ECK3187	b3198	EG12804	947717	1
kdsD	35	G1	JW3164	ECK3186	b3197	EG12803	947734	1
kduD	85	F2	JW2810	ECK2840	b2842	EG12361	947323	1
kduI	51	D8	JW2811	ECK2841	b2843	EG13096	947319	1
kefA	41	C1	JW0454	ECK0459	b0465	EG14240	945132	1
kefB	59	D2	JW3313	ECK3338	b3350	EG20110	947858	1
kefC	39	G10	JW0046	ECK0048	b0047	EG10521	944773	1
kefF	49	G8	JW0045	ECK0047	b0046	EG11568	944767	1
kefG	49	E3	JW3314	ECK3339	b3351	EG12902	947857	1
kgtP	85	H10	JW2571	ECK2585	b2587	EG10522	947069	1
kil	81	C4	JW1347	ECK1350	b1352	EG12155	945921	1
kptA	73	F4	JW5784	ECK4322	b4331	EG12570	948858	1
ksgA	49	F4	JW0050	ECK0052	b0051	EG10523	944939	1
lacA	85	B10	JW0333	ECK0339	b0342	EG10524	945674	1
lacI	49	B9	JW0336	ECK0342	b0345	EG10525	945007	1
lacY	85	G5	JW0334	ECK0340	b0343	EG10526	949083	1
lamB	7	D5	JW3996	ECK4028	b4036	EG10528	948548	40	10	4	0.250131	0.0103313	-2.00015	0.058993	0.170781	0.00685857	-2.55065	0.0576569	-0.152046	0.058993	0.0654032	0.0201334	0.0305849	-0.0592103	0.0576569	0.0654032	0.365353	0.424236	0.0980846	0.0889857	0.0778808	0.20795	0.31865
lar	75	A11	JW5208	ECK1345	b1348	EG11900	945914	1
ldcA	A	A3	JW1181	ECK1180	b1192	EG13898	945756	20	10	4	0.0819312	0.0157006	-3.62818	0.26449	0.0779562	0.00540702	-3.68387	0.102291	-1.78007	0.26449	0.0654032	3.38635e-150	2.08599e-147	-1.19244	0.102291	0.0654032	1.6888e-71	1.60046e-69	0.0173711	0.355401	0.0778808	0.823509	0.882229
ldcC	47	C2	JW0181	ECK0185	b0186	EG13219	944887	1
ldhA	5	B5	JW1375	ECK1377	b1380	EG13186	946315	1
lepA	53	A5	JW2553	ECK2567	b2569	EG10529	947051	1
leuA	41	G2	JW0073	ECK0076	b0074	EG11226	947465	1
leuB	87	A7	JW5807	ECK0075	b0073	EG11577	944798	1
leuC	41	F2	JW0071	ECK0074	b0072	EG11576	945076	1
leuD	41	E2	JW0070	ECK0073	b0071	EG11575	945642	1
leuL	A	D6	JW0074	ECK0077	b0075	EG11280	946072	1
leuO	1	E5	JW0075	ECK0078	b0076	EG10531	949034	1
lhr	7	E9	JW1645	ECK1649	b1653	EG11548	946156	1
ligB	65	A10	JW3622	ECK3637	b3647	EG11334	948164	1
ligT	67	F4	JW5011	ECK0146	b0147	EG12330	944848	1
lipA	43	E2	JW0623	ECK0621	b0628	EG11306	945227	25	8.66025	4	0.115706	0.0109871	-3.11616	0.133113	0.0882562	0.00431847	-3.50345	0.070621	-1.26805	0.133113	0.0654032	3.1861e-80	5.60754e-78	-1.01202	0.070621	0.0654032	1.51219e-52	6.90006e-51	-0.133231	0.175716	0.0778808	0.0872102	0.165297
lipB	89	E6	JW5089	ECK0623	b0630	EG11591	945217	50	0	4	0.179931	0.0426085	-2.50425	0.336629	0.105231	0.00789325	-3.25142	0.108558	-0.656146	0.336629	0.0654032	2.03107e-23	2.21441e-22	-0.759987	0.108558	0.0654032	9.73652e-31	1.621e-29	-0.276793	0.353533	0.0778808	0.000383573	0.00195274
lit	83	G2	JW1125	ECK1125	b1139	EG10535	948421	10	5	4	0.282631	0.0182579	-1.82534	0.0956301	0.189756	0.00988479	-2.39925	0.0753464	0.0227635	0.0956301	0.0654032	0.727822	0.771666	0.0921814	0.0753464	0.0654032	0.158782	0.201048	0.136462	0.103291	0.0778808	0.0798145	0.153643
livF	85	F10	JW3419	ECK3438	b3454	EG10536	947961	1
livG	59	D3	JW3420	ECK3439	b3455	EG10537	947967	1
livH	59	F3	JW3422	ECK3441	b3457	EG10538	947965	1
livJ	63	A8	JW3425	ECK3444	b3460	EG10539	947971	1
livK	59	G3	JW3423	ECK3442	b3458	EG10540	947964	1
livM	59	E3	JW3421	ECK3440	b3456	EG10541	947966	15	8.66025	4	0.235106	0.00675	-2.08906	0.0414647	0.138931	0.0134832	-2.85281	0.143191	-0.240955	0.0414647	0.0654032	0.000232409	0.00046182	-0.361372	0.143191	0.0654032	3.49142e-08	1.06735e-07	-0.146598	0.181108	0.0778808	0.0598596	0.121695
lldD	5	D5	JW3580	ECK3595	b3605	EG11963	948121	1
lldP	85	H7	JW3578	ECK3593	b3603	EG11961	948114	1
lldR	51	E12	JW3579	ECK3594	b3604	EG11962	948122	1
lomR	25	B4	JW5904	ECK1366	b1371	EG14315		1
lon	7	H10	JW0429	ECK0433	b0439	EG10542	945085	21.6667	7.63763	4	0.299231	0.00663149	-1.74094	0.0321704	0.187181	0.00460435	-2.41782	0.0354448	0.107172	0.0321704	0.0654032	0.101365	0.133993	0.0736162	0.0354448	0.0654032	0.260411	0.313446	0.0633272	0.0444493	0.0778808	0.416191	0.545476
lpcA	49	A9	JW0212	ECK0223	b0222	EG13146	949134	2.5
lplA	43	E9	JW4349	ECK4378	b4386	EG11796	944865	20	10	4	0.239556	0.00905589	-2.06234	0.0546706	0.131456	0.0221461	-2.94144	0.227755	-0.214232	0.0546706	0.0654032	0.00106321	0.00191503	-0.450001	0.227755	0.0654032	6.86441e-12	3.02034e-11	-0.252504	0.21779	0.0778808	0.0011956	0.00494289
lpp	31	C2	JW1667	ECK1673	b1677	EG10544	946175	2.5
lpxL	91,93,95 comb	C7	JW1041	ECK1039	b1054	EG10464	946216	1
lrhA	83	A3	JW2284	ECK2283	b2289	EG12123	946769	1
lrp	1	F5	JW0872	ECK0880	b0889	EG10547	949051	36.6667	5.7735	4	0.195931	0.0206852	-2.35744	0.148993	0.111656	0.0114185	-3.16849	0.146904	-0.509329	0.148993	0.0654032	8.57665e-15	4.65482e-14	-0.677056	0.146904	0.0654032	8.20753e-25	1.00116e-23	-0.288778	0.244125	0.0778808	0.000211679	0.00123
lsrB	29	B4	JW1509	ECK1509	b1516	EG13809	945418	1
lsrC	29	H3	JW1507	ECK1507	b1514	EG13807	946105	1
lsrF	21	E3	JW1510	ECK1510	b1517	EG13810	946071	1
lsrG	81	G8	JW1511	ECK1511	b1518	EG13811	946073	1
ltaE	41	B4	JW0854	ECK0861	b0870	EG13690	944955	1
luxS	17	G10	JW2662	ECK2681	b2687	EG12712	947168	1
lysA	41	H9	JW2806	ECK2836	b2838	EG10549	947313	1
lysC	41	F12	JW3984	ECK4016	b4024	EG10550	948531	1
lysP	55	E10	JW2143	ECK2149	b2156	EG11337	946667	1
lysR	1	G5	JW2807	ECK2837	b2839	EG10551	947311	1
lysS	61	H4	JW2858	ECK2885	b2890	EG10552	947372	5
lysU	61	H6	JW4090	ECK4123	b4129	EG10553	948645	1
lyxK	51	C12	JW3552	ECK3569	b3580	EG12284	948101	1
maa	49	H9	JW0448	ECK0453	b0459	EG14239	945096	1
macA	29	G1	JW0862	ECK0869	b0878	EG13694	947322	1
maeB	3	D5	JW2447	ECK2458	b2463	EG14193	946947	1
mak	21	D1	JW0385	ECK0389	b0394	EG11288	949086	1
malE	57	B1	JW3994	ECK4026	b4034	EG10554	948538	1
malF	57	A1	JW3993	ECK4025	b4033	EG10555	948532	1
malG	55	H12	JW3992	ECK4024	b4032	EG10556	948530	1
malI	1	H5	JW1612	ECK1615	b1620	EG10557	947104	1
malK	57	C1	JW3995	ECK4027	b4035	EG10558	948537	1
malM	67	G3	JW3997	ECK4029	b4037	EG10559	948547	1
malP	85	D3	JW5689	ECK3404	b3417	EG10560	947922	1
malQ	51	E10	JW3379	ECK3403	b3416	EG10561	947923	1
malS	51	A12	JW3543	ECK3560	b3571	EG11316	948088	1
malT	79	D9	JW3381	ECK3405	b3418	EG10562	947921	1
malX	55	C7	JW1613	ECK1616	b1621	EG10563	946009	1
malY	51	D2	JW1614	ECK1617	b1622	EG10564	945937	30	0	4	0.255781	0.0136838	-1.96862	0.0793052	0.164506	0.0114991	-2.60635	0.0984322	-0.120516	0.0793052	0.0654032	0.0654499	0.0901949	-0.11491	0.0984322	0.0654032	0.0790005	0.106486	0.0220006	0.176873	0.0778808	0.777582	0.85687
malZ	49	G9	JW0393	ECK0397	b0403	EG10565		10	2.88675	4	0.238806	0.024841	-2.07196	0.150416	0.145556	0.0103539	-2.78303	0.101021	-0.223855	0.150416	0.0654032	0.000626065	0.00116512	-0.291597	0.101021	0.0654032	8.47429e-06	2.02725e-05	-0.0878777	0.115122	0.0778808	0.259233	0.376621
manA	51	A2	JW1605	ECK1608	b1613	EG10566	944840	30	10	4	0.197981	0.0360872	-2.35419	0.259052	0.140031	0.012336	-2.84037	0.126871	-0.506084	0.259052	0.0654032	1.26145e-14	6.78648e-14	-0.348932	0.126871	0.0654032	1.00604e-07	2.95105e-07	0.0372471	0.373878	0.0778808	0.632492	0.755068
manX	55	D8	JW1806	ECK1815	b1817	EG10567	946334	1
manY	85	E6	JW1807	ECK1816	b1818	EG10568	946332	1
manZ	55	E8	JW1808	ECK1817	b1819	EG10569	946342	1
maoC	53	H8	JW1382	ECK1384	b1387	EG13735	945954	1
marA	77	B2	JW5249	ECK1524	b1531	EG11434	947613	13.3333	2.88675	4	0.211956	0.0208957	-2.24379	0.149629	0.180381	0.0112392	-2.47297	0.0897078	-0.395682	0.149629	0.0654032	1.57773e-09	5.46001e-09	0.0184617	0.0897078	0.0654032	0.777746	0.814782	0.333266	0.108402	0.0778808	1.91821e-05	0.000168803
marB	63	F2	JW1525	ECK1525	b1532	EG11599	946184	1
marC	89	H5	JW1522	ECK1522	b1529	EG11637	947132	1
marR	77	A2	JW5248	ECK1523	b1530	EG11435	945825	1
mazG	25	H2	JW2752	ECK2775	b2781	EG10572	947254	1
mbhA	87	E7	JW5812	ECK0231	b0230	EG13143		1
mcrA	53	D8	JW1145	ECK1145	b1159	EG10573	945727	1
mcrB	89	E2	JW5871	ECK4336	b4346	EG10574	949122	1
mcrC	87	C3	JW5789	ECK4335	b4345	EG10575	948880	1
mdaB	33	C7	JW2996	ECK3019	b3028	EG12656	947512	10	2.88675	4	0.276481	0.00628808	-1.85502	0.0326471	0.179006	0.00745	-2.48287	0.0609702	-0.00691713	0.0326471	0.0654032	0.915777	0.931657	0.00856059	0.0609702	0.0654032	0.895869	0.916703	0.0720299	0.0653443	0.0778808	0.355086	0.48179
mdh	3	A6	JW3205	ECK3225	b3236	EG10576	947854	2.5
mdlA	39	H12	JW0438	ECK0442	b0448	EG11622		10	4.47214	8	0.251531	0.0225335	-1.99652	0.13442	0.181306	0.0104642	-2.46554	0.0814448	-0.148415	0.13442	0.047128	0.00164891	0.00288149	0.0258945	0.0814448	0.047128	0.582727	0.63589	0.180842	0.190585	0.0561191	0.00128079	0.00515665
mdlB	67	D6	JW5061	ECK0443	b0449	EG14374	945088	1
mdoB	73	C5	JW5794	ECK4349	b4359	EG12591	948888	1
mdoD	59	E9	JW1420	ECK1418	b1424	EG12859	945994	1
mdoG	65	H4	JW1035	ECK1034	b1048	EG11885	945005	1
mdoH	65	C3	JW1037	ECK1035	b1049	EG11886	945624	1
mdtA	77	H7	JW5338	ECK2070	b2074	EG14056	946604	30	0	4	0.273256	0.0321141	-1.87898	0.166753	0.168331	0.00391791	-2.57092	0.0339698	-0.0308759	0.166753	0.0654032	0.63689	0.684685	-0.0794875	0.0339698	0.0654032	0.224303	0.275515	-0.000528898	0.197355	0.0778808	0.994582	0.995756
mdtB	81	B7	JW2060	ECK2071	b2075	EG14057		11.6667	2.88675	4	0.199831	0.0171461	-2.32697	0.120121	0.165806	0.00602405	-2.59314	0.0523416	-0.478865	0.120121	0.0654032	2.92604e-13	1.41924e-12	-0.101707	0.0523416	0.0654032	0.120003	0.155789	0.266875	0.152833	0.0778808	0.00061689	0.00290079
mdtC	21	E7	JW2061	ECK2072	b2076	EG14058	946608	1
mdtD	21	F7	JW2062	ECK2073	b2077	EG12136	946601	1
mdtE	A	C10	JW3481	ECK3497	b3513	EG12240	948031	1
mdtF	35	D9	JW3482	ECK3498	b3514	EG12241	948030	1
mdtG	55	F3	JW1040	ECK1038	b1053	EG11343	945627	1
mdtH	23	A6	JW1052	ECK1050	b1065	EG13878	946920	30	0	4	0.218831	0.0176379	-2.19575	0.11932	0.131731	0.0157375	-2.93219	0.174711	-0.347639	0.11932	0.0654032	1.12076e-07	3.27199e-07	-0.440759	0.174711	0.0654032	1.8133e-11	7.57284e-11	-0.157014	0.252866	0.0778808	0.0438567	0.0944605
mdtI	83	A2	JW1591	ECK1594	b1599	EG13926	947333	1
mdtJ	29	B5	JW1592	ECK1595	b1600	EG13927	946139	1
mdtK	23	B11	JW1655	ECK1659	b1663	EG12400	945883	1
mdtL	37	B2	JW3688	ECK3703	b3710	EG11720		10	5	4	0.228606	0.0246187	-2.1352	0.152837	0.131956	0.0145312	-2.92859	0.161705	-0.287094	0.152837	0.0654032	1.16389e-05	2.71061e-05	-0.437151	0.161705	0.0654032	2.63575e-11	1.08968e-10	-0.192548	0.0893097	0.0778808	0.0134629	0.0366955
melA	65	C12	JW4080	ECK4112	b4119	EG10577	948636	2.5
melB	57	B2	JW4081	ECK4113	b4120	EG10578	948635	5
melR	1	C6	JW4079	ECK4111	b4118	EG11230	948637	1
menA	43	H8	JW3901	ECK3922	b3930	EG11880	948418	1
menB	83	G8	JW2257	ECK2256	b2262	EG11368	946747	1
menC	43	D6	JW2256	ECK2255	b2261	EG11532	946734	1
menD	69	B3	JW5374	ECK2258	b2264	EG10579	946720	1
menE	43	C6	JW2255	ECK2254	b2260	EG12437	946741	1
menF	59	H11	JW2260	ECK2259	b2265	EG12362	946712	1
mepA	9	B2	JW2325	ECK2322	b2328	EG10580	946812	1
metA	41	D12	JW3973	ECK4005	b4013	EG10581	948513	1
metB	41	A12	JW3910	ECK3931	b3939	EG10582	948434	1
metC	41	C10	JW2975	ECK3000	b3008	EG10583	946240	1
metE	41	G11	JW3805	ECK3823	b3829	EG10584	948323	1
metF	47	C11	JW3913	ECK3933	b3941	EG10585	948432	1
metH	41	E12	JW3979	ECK4011	b4019	EG10587	948522	1
metJ	1	D6	JW3909	ECK3930	b3938	EG10588	948435	1
metL	63	B10	JW3911	ECK3932	b3940	EG10590	948433	1
metN	39	H11	JW0195	ECK0199	b0199	EG11621	944896	1
metQ	27	B11	JW0193	ECK0197	b0197	EG11504	944893	1
metR	1	E6	JW3804	ECK3822	b3828	EG10591	948310	1
mfd	39	C7	JW1100	ECK1100	b1114	EG11619	945681	20	0	4	0.222081	0.0216499	-2.17632	0.147485	0.141406	0.00911935	-2.82428	0.0915635	-0.328212	0.147485	0.0654032	5.43226e-07	1.47413e-06	-0.33285	0.0915635	0.0654032	3.75548e-07	1.04206e-06	-0.0616638	0.172477	0.0778808	0.428539	0.555245
mglA	55	C10	JW2136	ECK2142	b2149	EG10592	949036	1
mglB	55	D10	JW2137	ECK2143	b2150	EG10593	949041	1
mglC	55	B10	JW2135	ECK2141	b2148	EG10594	949039	1
mgsA	67	A8	JW5129	ECK0954	b0963	EG12307	945574	1
mgtA	57	H2	JW4201	ECK4237	b4242	EG12525		13.3333	5.7735	4	0.240281	0.00744894	-2.05772	0.0445673	0.121381	0.00827003	-3.04501	0.10161	-0.209614	0.0445673	0.0654032	0.0013611	0.0024024	-0.553573	0.10161	0.0654032	3.54028e-17	2.34496e-16	-0.35906	0.1191	0.0778808	4.14056e-06	4.33283e-05
mhpA	49	C9	JW0338	ECK0344	b0347	EG20273	945197	1
mhpB	83	A12	JW0339	ECK0345	b0348	EG20274	945047	1
mhpC	59	F6	JW0340	ECK0346	b0349	EG20275	944954	1
mhpD	85	C10	JW0341	ECK0347	b0350	EG14274	944768	1
mhpE	49	E9	JW0343	ECK0349	b0352	EG13292	945012	1
mhpF	49	D9	JW0342	ECK0348	b0351	EG13625	945008	1
mhpR	1	F6	JW0337	ECK0343	b0346	EG20276	945938	1
mhpT	67	H5	JW5046	ECK0350	b0353	EG13293	944997	1
miaA	61	B7	JW4129	ECK4167	b4171	EG10595	948690	1
miaB	31	A7	JW0658	ECK0653	b0661	EG13657	945260	1
minC	45	E9	JW1165	ECK1164	b1176	EG10596	945744	1
mioC	81	C2	JW3720	ECK3736	b3742	EG11199	13909069	1
mipA	5	F6	JW1771	ECK1780	b1782	EG13492	946301	33.3333	5.7735	4	0.217831	0.00837835	-2.19951	0.0548904	0.161156	0.0195425	-2.64148	0.175815	-0.351399	0.0548904	0.0654032	8.17831e-08	2.41623e-07	-0.150045	0.175815	0.0654032	0.0218315	0.0330017	0.136131	0.164907	0.0778808	0.0805494	0.154575
mlrA	53	B9	JW2115	ECK2119	b2127	EG12008	949029	1
mltA	7	C2	JW2784	ECK2809	b2813	EG13085	944964	1
mltB	7	D2	JW2671	ECK2696	b2701	EG12699	947184	1
mltC	79	A4	JW5481	ECK2958	b2963	EG12986	945428	1
mltD	67	G4	JW5018	ECK0211	b0211	EG10246	945694	1
mmuM	41	D3	JW0253	ECK0263	b0261	EG13343	6275998	1
mmuP	67	B5	JW5027	ECK0262	b0260	EG13342	946284	1
mngA	61	H11	JW0720	ECK0719	b0731	EG13235	945355	1
mngB	21	B6	JW0721	ECK0720	b0732	EG13236	945359	1
mngR	83	D3	JW0719	ECK0718	b0730	EG11109	945371	1
mntH	57	C8	JW2388	ECK2387	b2392	EG14157	946899	26.6667	5.7735	4	0.209356	0.0392414	-2.27494	0.270102	0.122756	0.0119795	-3.03125	0.140135	-0.426833	0.270102	0.0654032	7.56081e-11	3.00481e-10	-0.539817	0.140135	0.0654032	2.04334e-16	1.2587e-15	-0.204873	0.354969	0.0778808	0.00855511	0.0258331
mntR	25	C10	JW0801	ECK0807	b0817	EG13322	945437	1
moaA	5	F8	JW0764	ECK0770	b0781	EG11595	945392	1
moaB	43	E3	JW0765	ECK0771	b0782	EG11596	945396	10	2.88675	4	0.250981	0.0126999	-1.9957	0.0716552	0.157806	0.00507239	-2.66433	0.0462804	-0.147593	0.0716552	0.0654032	0.0240815	0.0361369	-0.172896	0.0462804	0.0654032	0.0082353	0.0132974	-0.0184805	0.0415111	0.0778808	0.812442	0.879546
moaC	43	F3	JW0766	ECK0772	b0783	EG11666	945397	1
moaD	43	G3	JW0767	ECK0773	b0784	EG11597	945398	1
moaE	43	H3	JW0768	ECK0774	b0785	EG11598	945399	1
mobA	A	D10	JW3829	ECK3849	b3857	EG11829	948349	1
mobB	87	F1	JW5575	ECK3848	b3856	EG11828	948343	1
modA	79	C9	JW0746	ECK0752	b0763	EG12427	945364	1
modB	55	B1	JW0747	ECK0753	b0764	EG10002	945361	1
modC	55	C1	JW0748	ECK0754	b0765	EG10152	945362	1
modE	55	A1	JW0744	ECK0750	b0761	EG13227	945366	1
modF	59	F7	JW0743	ECK0749	b0760	EG11677	945368	1
moeA	43	B4	JW0811	ECK0817	b0827	EG10153		16.6667	11.547	4	0.264556	0.0111288	-1.91932	0.060914	0.170981	0.00608988	-2.54878	0.0515972	-0.0712084	0.060914	0.0654032	0.276323	0.330835	-0.0573449	0.0515972	0.0654032	0.380651	0.439103	0.0476885	0.0358743	0.0778808	0.540355	0.663065
moeB	43	A4	JW0810	ECK0816	b0826	EG10154	945452	1
mog	31	H1	JW0008	ECK0009	b0009	EG11511	944760	1
molR	65	B6	JW2102	ECK2108	b2115	EG11992		1
molR	69	B2	JW5915	ECK2108	b2116	EG11992		1
molR	87	G5	JW5916	ECK2108	b2117	EG11992		1
motA	45	C11	JW1879	ECK1891	b1890	EG10601	947564	1
motB	45	B11	JW1878	ECK1890	b1889	EG10602	946402	1
mpaA	13	G8	JW1319	ECK1322	b1326	EG13906	945969	1
mpl	45	H7	JW4192	ECK4228	b4233	EG12440	948752	1
mppA	59	B9	JW1322	ECK1326	b1329	EG13376	945951	1
mqo	B	G1	JW2198	ECK2202	b2210	EG12069	946702	1
mraW	19	A9	JW0080	ECK0083	b0082	EG11085	944806	1
mraZ	21	A3	JW0079	ECK0082	b0081	EG11084	944810	1
mrcA	A	A5	JW3359	ECK3383	b3396	EG10748	947907	1
mrcB	7	B10	JW0145	ECK0148	b0149	EG10605	944843	1
mrp	59	E11	JW2100	ECK2106	b2113	EG10611	946627	1
mrr	39	B10	JW4314	ECK4341	b4351	EG10612	948898	1
mscL	59	B2	JW3252	ECK3277	b3291	EG11180	947787	1
msrA	61	D9	JW4178	ECK4215	b4219	EG11433	948734	1
msyB	59	B8	JW1039	ECK1037	b1051	EG11338	945612	1
mtgA	45	B5	JW3175	ECK3197	b3208	EG12808	947728	1
mtlA	59	E5	JW3573	ECK3588	b3599	EG10615	948118	1
mtlD	51	D12	JW3574	ECK3589	b3600	EG10616	948117	1
mtlR	85	E3	JW3575	ECK3590	b3601	EG11965	948116	1
murP	27	C9	JW2422	ECK2424	b2429	EG14163	946894	1
mutH	79	G12	JW2799	ECK2827	b2831	EG10624	947299	1
mutL	39	E9	JW4128	ECK4166	b4170	EG11281	948691	26.6667	5.7735	4	0.216481	0.0216213	-2.21323	0.147056	0.152006	0.0163999	-2.72445	0.162213	-0.365124	0.147056	0.0654032	2.52034e-08	7.84104e-08	-0.233017	0.162213	0.0654032	0.000371086	0.000714341	0.062032	0.101104	0.0778808	0.425788	0.553345
mutM	81	F1	JW3610	ECK3625	b3635	EG10329	946765	1
mutS	79	F12	JW2703	ECK2728	b2733	EG10625	947206	1
mutT	85	D4	JW0097	ECK0100	b0099	EG10626	944824	1
mutY	81	A1	JW2928	ECK2956	b2961	EG10627	947447	1
mviM	81	B4	JW1055	ECK1053	b1068	EG13879	945204	1
nac	1	G6	JW1967	ECK1983	b1988	EG14265	946501	1
nadA	43	G2	JW0733	ECK0739	b0750	EG10630	945351	1
nadB	43	A7	JW2558	ECK2572	b2574	EG10631	947049	1
nadC	43	D1	JW0105	ECK0108	b0109	EG11546	948869	1
nadR	79	B5	JW5800	ECK4382	b4390	EG11335	948911	1
nagA	47	D3	JW0663	ECK0665	b0677	EG10632	945289	33.3333	5.7735	4	0.184481	0.0477902	-2.47019	0.337227	0.0865062	0.00987805	-3.5381	0.164653	-0.622082	0.337227	0.0654032	3.09275e-21	2.84349e-20	-1.04667	0.164653	0.0654032	5.61644e-56	3.29498e-54	-0.585496	0.248375	0.0778808	6.79456e-14	2.98961e-12
nagB	47	E3	JW0664	ECK0666	b0678	EG10633	945290	1
nagC	1	A7	JW0662	ECK0664	b0676	EG10636	945285	30	0	4	0.212331	0.0224787	-2.24164	0.152083	0.0801312	0.0150764	-3.66089	0.273795	-0.393531	0.152083	0.0654032	1.93065e-09	6.64403e-09	-1.16945	0.273795	0.0654032	6.16303e-69	5.0619e-67	-0.856039	0.401478	0.0778808	0	0
nagD	47	C3	JW0661	ECK0663	b0675	EG10634	945283	1
nagE	53	D12	JW0665	ECK0667	b0679	EG10635	945292	1
nagZ	43	H12	JW1093	ECK1093	b1107	EG13433	945671	1
nanA	41	D10	JW3194	ECK3214	b3225	EG10637	947742	1
nanE	47	H9	JW3192	ECK3212	b3223	EG12816	947745	1
nanK	69	D10	JW5538	ECK3211	b3222	EG12815	947757	1
nanR	1	B7	JW3195	ECK3215	b3226	EG12817	945468	1
nanT	61	G3	JW3193	ECK3213	b3224	EG20145	947740	1
napA	51	A5	JW2194	ECK2198	b2206	EG12067	947093	30	0	4	0.234406	0.0135195	-2.09471	0.0828635	0.140756	0.0151621	-2.83496	0.154558	-0.2466	0.0828635	0.0654032	0.000165226	0.000335906	-0.343528	0.154558	0.0654032	1.57625e-07	4.55855e-07	-0.125104	0.174904	0.0778808	0.108272	0.194447
napB	69	H2	JW5367	ECK2195	b2203	EG12061	946698	1
napC	51	F4	JW2190	ECK2194	b2202	EG12060	946706	1
napD	85	B1	JW2195	ECK2199	b2207	EG12143	945187	1
napF	51	B5	JW2196	ECK2200	b2208	EG12068	946813	1
napG	51	H4	JW2193	ECK2197	b2205	EG12064	945544	1
napH	51	G4	JW2192	ECK2196	b2204	EG12062	945984	1
narG	83	C12	JW1215	ECK1218	b1224	EG10638	945782	1
narH	83	D12	JW1216	ECK1219	b1225	EG10639	945780	1
narI	49	B12	JW1218	ECK1221	b1227	EG10640	945808	1
narJ	49	A12	JW1217	ECK1220	b1226	EG10641	945807	1
narK	85	D6	JW1214	ECK1217	b1223	EG10642	945783	1
narL	3	C10	JW1212	ECK1215	b1221	EG10643	945795	1
narP	3	G11	JW2181	ECK2185	b2193	EG11527	949081	1
narQ	3	E12	JW2453	ECK2464	b2469	EG11460	946948	1
narU	79	A11	JW1464	ECK1463	b1469	EG12153	945799	1
narV	49	G12	JW1460	ECK1459	b1465	EG10644	946029	1
narW	49	H12	JW1461	ECK1460	b1466	EG10645	946032	1
narX	3	D10	JW1213	ECK1216	b1222	EG10646	945788	1
narY	51	A1	JW1462	ECK1461	b1467	EG10647		13.3333	5.7735	4	0.263506	0.0172088	-1.9264	0.0943382	0.148506	0.00439801	-2.75188	0.0426944	-0.0782954	0.0943382	0.0654032	0.231329	0.282175	-0.260443	0.0426944	0.0654032	6.9476e-05	0.000148087	-0.150828	0.0673814	0.0778808	0.0528557	0.109259
narZ	51	B1	JW1463	ECK1462	b1468	EG10648		11.6667	7.63763	4	0.243181	0.0193974	-2.04344	0.117594	0.119831	0.0123108	-3.06648	0.145231	-0.195332	0.117594	0.0654032	0.00283775	0.00479576	-0.575046	0.145231	0.0654032	2.11207e-18	1.55812e-17	-0.389767	0.158446	0.0778808	5.82864e-07	7.32743e-06
ndh	83	E2	JW1095	ECK1095	b1109	EG10649	946792	1
ndk	85	F5	JW2502	ECK2514	b2518	EG10650	945611	1
nei	49	H6	JW0704	ECK0703	b0714	EG13237	945320	1
nemA	63	D3	JW1642	ECK1646	b1650	EG13546	946164	1
nfi	69	C11	JW5547	ECK3990	b3998	EG11915	948502	1
nfnB	49	A10	JW0567	ECK0570	b0578	EG20151	945778	15	13.2288	4	0.269431	0.0132508	-1.89336	0.0726306	0.165531	0.00784453	-2.59605	0.0687634	-0.0452537	0.0726306	0.0654032	0.489027	0.549208	-0.104614	0.0687634	0.0654032	0.109781	0.144037	-0.0163599	0.0896333	0.0778808	0.833629	0.885372
nfo	53	G3	JW2146	ECK2152	b2159	EG10651	946669	1
nfrA	29	G8	JW0557	ECK0560	b0568	EG11740	944741	1
nfrB	61	F11	JW0558	ECK0561	b0569	EG11739	945849	1
nfsA	29	F1	JW0835	ECK0842	b0851	EG11261	945483	1
nhaA	39	E10	JW0018	ECK0020	b0019	EG10652	944758	1
nhaB	55	C4	JW1175	ECK1174	b1186	EG11392	944822	1
nhaR	1	C7	JW0019	ECK0021	b0020	EG11078	944757	2.5
nhoA	63	E2	JW1458	ECK1457	b1463	EG13780		15	5	4	0.220106	0.0121355	-2.18538	0.0798092	0.134431	0.00862921	-2.89726	0.0916389	-0.337273	0.0798092	0.0654032	2.62917e-07	7.39529e-07	-0.405823	0.0916389	0.0654032	6.00867e-10	2.17726e-09	-0.128779	0.154211	0.0778808	0.098296	0.180747
nikA	59	H3	JW3441	ECK3460	b3476	EG12075	947981	1
nikB	85	G7	JW3442	ECK3461	b3477	EG12076	947986	1
nikC	59	A4	JW3443	ECK3462	b3478	EG12077	947990	1
nikD	59	B4	JW3444	ECK3463	b3479	EG12078	947989	1
nikE	59	C4	JW3445	ECK3464	b3480	EG12079	947987	1
nikR	91,93,95 comb	H10	JW3446	ECK3465	b3481	EG11519	947995	1
ninE	27	B7	JW0536	ECK0539	b0548	EG14286	945151	1
nirB	51	A10	JW3328	ECK3353	b3365	EG10653	947868	1
nirC	61	D4	JW3330	ECK3355	b3367	EG10654	2847757	1
nirD	51	B10	JW3329	ECK3354	b3366	EG10655	947881	1
nlpA	83	E10	JW3635	ECK3651	b3661	EG10657	948175	1
nlpB	7	D4	JW2462	ECK2473	b2477	EG10658	946954	1
nlpC	45	E1	JW1698	ECK1706	b1708	EG11133	946220	36.6667	5.7735	4	0.284156	0.0196334	-1.81773	0.0970042	0.163106	0.00156924	-2.61617	0.0138868	0.0303727	0.0970042	0.0654032	0.642391	0.689395	-0.124731	0.0138868	0.0654032	0.0565757	0.0790263	-0.0853694	0.108683	0.0778808	0.273075	0.393944
nlpD	9	A3	JW2712	ECK2737	b2742	EG12111	947011	1
nlpE	7	G3	JW0188	ECK0192	b0192	EG12137	946782	1
nlpI	33	H12	JW3132	ECK3151	b3163	EG12371	947673	1
nmpC	67	H6	JW5078	ECK0544	b0553	EG10659		5
nohA	B	H4	JW1541	ECK1541	b1548	EG11634		1
nohB	B	E4	JW0549	ECK0552	b0560	EG11635	945172	1
norR	87	B11	JW5843	ECK2704	b2709	EG12108	947186	25	8.66025	4	0.196806	0.0163071	-2.34899	0.12253	0.135006	0.0126202	-2.89376	0.137593	-0.500883	0.12253	0.0654032	2.32937e-14	1.19078e-13	-0.402321	0.137593	0.0654032	8.4074e-10	3.01102e-09	-0.0195043	0.188263	0.0778808	0.802261	0.872824
norV	23	G3	JW2680	ECK2705	b2710	EG12963	948979	1
norW	23	H1	JW2681	ECK2706	b2711	EG12450	947088	1
npr	59	F1	JW3173	ECK3195	b3206	EG12147	947914	1
nrdD	53	G6	JW4197	ECK4233	b4238	EG11417	948755	1
nrdE	53	C5	JW2650	ECK2669	b2675	EG20257	947155	1
nrdF	53	D5	JW2651	ECK2670	b2676	EG12381	947149	1
nrdG	53	F6	JW4196	ECK4232	b4237	EG12523	948757	1
nrdH	51	G6	JW2648	ECK2667	b2673	EG13286	947161	1
nrdI	25	E2	JW2649	ECK2668	b2674	EG13287	947158	1
nrfA	47	G11	JW4031	ECK4063	b4070	EG11781	948571	1
nrfB	63	F10	JW4032	ECK4064	b4071	EG11945	948573	1
nrfC	47	H11	JW4033	ECK4065	b4072	EG11946	948581	1
nrfD	47	A12	JW4034	ECK4066	b4073	EG11947	948580	1
nrfE	63	G10	JW4035	ECK4067	b4074	EG11948	948579	1
nrfF	47	B12	JW4036	ECK4068	b4075	EG11949	948578	1
nrfG	47	C12	JW4037	ECK4069	b4076	EG11950	948592	1
nth	53	F2	JW1625	ECK1629	b1633	EG10662	947122	1
nudB	39	D8	JW1854	ECK1866	b1865	EG11138	946383	1
nudC	37	H6	JW5548	ECK3988	b3996	EG11702	948498	1
nudD	77	F7	JW5335	ECK2045	b2051	EG11789	946559	1
nudE	35	E6	JW3360	ECK3384	b3397	EG12926	947906	1
nudF	33	G7	JW3002	ECK3025	b3034	EG12184	947519	1
nudG	53	H2	JW1748	ECK1757	b1759	EG14009	946277	1
nudH	23	H2	JW2798	ECK2826	b2830	EG13091		36.6667	5.7735	4	0.256531	0.00849333	-1.96339	0.0477602	0.159506	0.00906766	-2.65004	0.081268	-0.115279	0.0477602	0.0654032	0.0780429	0.105426	-0.158607	0.081268	0.0654032	0.015348	0.0236655	-0.0250822	0.0379554	0.0778808	0.747425	0.835597
nuoA	3	B5	JW2283	ECK2282	b2288	EG12082	946764	1
nuoB	3	A5	JW5875	ECK2281	b2287	EG12083		13.3333	2.88675	4	0.234881	0.0105132	-2.0911	0.0652703	0.151481	0.00735074	-2.72409	0.0711709	-0.242989	0.0652703	0.0654032	0.000205688	0.000410709	-0.232656	0.0711709	0.0654032	0.000378946	0.000728334	-0.016567	0.100496	0.0778808	0.831553	0.884692
nuoC	87	H5	JW5375	ECK2280	b2286	EG12084	946759	1
nuoE	3	H4	JW2280	ECK2279	b2285	EG12086	946746	1
nuoF	3	G4	JW2279	ECK2278	b2284	EG11774	946753	43.3333	5.7735	4	0.143931	0.00543722	-2.79732	0.054573	0.129331	0.006448	-2.9522	0.0717038	-0.949214	0.054573	0.0654032	1.36801e-46	5.26686e-45	-0.460761	0.0717038	0.0654032	2.16342e-12	9.79903e-12	0.211901	0.0750682	0.0778808	0.00653904	0.0207631
nuoG	3	F4	JW2278	ECK2277	b2283	EG12087	946762	26.6667	11.547	4	0.210631	0.0321009	-2.25891	0.20837	0.178531	0.00352373	-2.48596	0.028376	-0.410804	0.20837	0.0654032	3.70849e-10	1.37616e-09	0.00547392	0.028376	0.0654032	0.933303	0.944806	0.330055	0.230766	0.0778808	2.30488e-05	0.000194494
nuoH	3	E4	JW2277	ECK2276	b2282	EG12088	946761	1
nuoI	B	H1	JW2276	ECK2275	b2281	EG12089	946757	43.3333	5.7735	4	0.159156	0.0111252	-2.65423	0.103694	0.134631	0.00262107	-2.89312	0.0282131	-0.806121	0.103694	0.0654032	2.62532e-34	5.67437e-33	-0.401686	0.0282131	0.0654032	8.93318e-10	3.18083e-09	0.178466	0.120223	0.0778808	0.0219829	0.0546027
nuoJ	3	C4	JW2275	ECK2274	b2280	EG12090	946756	1
nuoK	3	B4	JW2274	ECK2273	b2279	EG12091	947580	1
nuoL	3	A4	JW2273	ECK2272	b2278	EG12092	945540	1
nuoM	3	H3	JW2272	ECK2271	b2277	EG11773	947731	1
nuoN	3	G3	JW2271	ECK2270	b2276	EG12093	945136	1
nupC	57	D8	JW2389	ECK2388	b2393	EG11971	946895	1
nupG	61	D2	JW2932	ECK2959	b2964	EG10664	946282	1
nusB	61	H7	JW0406	ECK0410	b0416	EG10666	945054	1
ogrK	63	A4	JW2067	ECK2079	b2082	EG12425	945404	1
ogt	31	E3	JW1329	ECK1331	b1335	EG10668	945853	1
ompA	7	E4	JW0940	ECK0948	b0957	EG10669	945571	1
ompC	7	F4	JW2203	ECK2207	b2215	EG10670	946716	1
ompF	7	G4	JW0912	ECK0920	b0929	EG10671	945554	1
ompG	83	B9	JW1312	ECK1315	b1319	EG13428	945889	1
ompL	37	H4	JW3846	ECK3868	b3875	EG13374	948366	1
ompN	7	H4	JW1371	ECK1372	b1377	EG13375	946313	1
ompR	5	F1	JW3368	ECK3392	b3405	EG10672	8912757	1
ompT	7	H2	JW0554	ECK0557	b0565	EG10673	945185	1
ompW	65	A3	JW1248	ECK1250	b1256	EG11124	945128	1
ompX	83	F2	JW0799	ECK0803	b0814	EG12135	944967	30	0	4	0.266631	0.0100497	-1.90787	0.0551388	0.176706	0.0103992	-2.5024	0.0832505	-0.0597579	0.0551388	0.0654032	0.360936	0.421092	-0.0109652	0.0832505	0.0654032	0.866863	0.895201	0.0866656	0.0971277	0.0778808	0.26586	0.385341
oppA	5	D4	JW1235	ECK1237	b1243	EG10674	945830	36.6667	5.7735	4	0.209906	0.00604945	-2.25263	0.0415763	0.150706	0.00343645	-2.73047	0.0330179	-0.404525	0.0415763	0.0654032	6.80739e-10	2.45944e-09	-0.239036	0.0330179	0.0654032	0.000260563	0.000512801	0.0814853	0.0698499	0.0778808	0.295492	0.420377
oppB	45	F9	JW1236	ECK1238	b1244	EG10675	945823	13.3333	2.88675	3	0.215081	0.0160477	-2.21977	0.108921	0.157631	0.000212132	-2.66538	0.00194151	-0.371659	0.108921	0.0751571	7.91261e-07	2.11003e-06	-0.17394	0.00194151	0.0916004	0.057647	0.0803406	0.125334	0.0505062	0.103689	0.226831	0.340268
oppC	65	D3	JW1237	ECK1239	b1245	EG10676	945810	13.3333	2.88675	4	0.192256	0.0107074	-2.38054	0.0789546	0.137256	0.0052411	-2.86584	0.0548726	-0.53243	0.0789546	0.0654032	5.14901e-16	3.07941e-15	-0.374406	0.0548726	0.0654032	1.11034e-08	3.55308e-08	0.0288058	0.104583	0.0778808	0.711498	0.810134
oppD	55	F4	JW1238	ECK1240	b1246	EG10677	945802	1
oppF	45	G9	JW1239	ECK1241	b1247	EG10678	945818	30	10	4	0.193656	0.0119447	-2.37054	0.0907289	0.128306	0.00288834	-2.96261	0.0323974	-0.522435	0.0907289	0.0654032	1.7641e-15	9.92405e-15	-0.471175	0.0323974	0.0654032	6.9058e-13	3.28492e-12	-0.0744248	0.116286	0.0778808	0.339318	0.465523
osmB	45	H9	JW1275	ECK1278	b1283	EG10679	945866	1
osmC	45	C10	JW1477	ECK1476	b1482	EG10680	946043	1
osmE	45	F1	JW1728	ECK1737	b1739	EG10044	945305	1
osmY	63	B12	JW4338	ECK4367	b4376	EG11391	948895	1
otsA	77	G6	JW5312	ECK1895	b1896	EG11751	946405	1
otsB	45	D11	JW1886	ECK1896	b1897	EG11752	946406	1
oxc	41	G8	JW2370	ECK2369	b2373	EG14143	946845	1
oxyR	89	C5	JW3933	ECK3953	b3961	EG10681	948462	2.5	0
paaA	41	E5	JW1383	ECK1385	b1388	EG13736	945833	1
paaB	41	F5	JW1384	ECK1386	b1389	EG14299	947595	1
paaC	41	G5	JW1385	ECK1387	b1390	EG13737	945956	1
paaD	75	F11	JW5217	ECK1388	b1391	EG13738	945959	1
paaE	41	H5	JW1387	ECK1389	b1392	EG13739	945962	1
paaF	43	F4	JW1388	ECK1390	b1393	EG13740		11.6667	7.63763	4	0.247606	0.0077616	-2.01442	0.0455867	0.158656	0.00838506	-2.65754	0.0763402	-0.16631	0.0455867	0.0654032	0.0110314	0.0174016	-0.166102	0.0763402	0.0654032	0.0111321	0.017538	0.00041426	0.0456939	0.0778808	0.995756	0.995756
paaG	43	G4	JW1389	ECK1391	b1394	EG13741	946263	1
paaH	67	D2	JW1390	ECK1392	b1395	EG13742	945940	1
paaI	41	A6	JW1391	ECK1393	b1396	EG13743	945265	1
paaJ	41	B6	JW1392	ECK1394	b1397	EG13744	946121	1
paaK	67	F9	JW5218	ECK1395	b1398	EG13745	945963	1
paaX	41	C6	JW1394	ECK1396	b1399	EG13746	945966	2.5
paaY	A	C2	JW1395	ECK1397	b1400	EG13747	945965	30	0	4	0.227756	0.0170165	-2.13734	0.10456	0.171356	0.00388448	-2.54521	0.0326645	-0.289231	0.10456	0.0654032	1.00176e-05	2.37341e-05	-0.0537717	0.0326645	0.0654032	0.411035	0.469319	0.192212	0.0809418	0.0778808	0.0136259	0.036814
pabA	43	B8	JW3323	ECK3348	b3360	EG10682	947873	1
pabB	43	B5	JW1801	ECK1810	b1812	EG10683	946337	1
pabC	83	F8	JW1082	ECK1082	b1096	EG11493		11.6667	7.63763	4	0.182281	0.0331271	-2.4721	0.245006	0.157731	0.00400208	-2.66481	0.0365679	-0.623992	0.245006	0.0654032	2.349e-21	2.1924e-20	-0.173372	0.0365679	0.0654032	0.00806017	0.0130488	0.289034	0.228572	0.0778808	0.000208963	0.00122592
pal	7	F2	JW0731	ECK0730	b0741	EG10684	945004	1
panB	43	F1	JW0130	ECK0133	b0134	EG11675	944839	1
panC	43	E1	JW0129	ECK0132	b0133	EG11746	944958	1
panD	65	G2	JW0127	ECK0130	b0131	EG11747	945686	1
panE	43	H1	JW0415	ECK0419	b0425	EG13271	945065	1
panF	61	A4	JW3226	ECK3245	b3258	EG10685	947752	1
pbl	79	C3	JW5457	ECK2852	b2854	EG13040		1
pbpC	83	G9	JW2503	ECK2515	b2519	EG14210	947152	1
pbpG	77	C9	JW5355	ECK2127	b2134	EG12015	946662	1
pck	B	A2	JW3366	ECK3390	b3403	EG10688	945667	1
pcm	61	G4	JW2713	ECK2738	b2743	EG10689	944923	1
pcnB	87	B7	JW5808	ECK0142	b0143	EG10690	947318	1
pdhR	1	D7	JW0109	ECK0112	b0113	EG11088	944827	33.3333	5.7735	4	0.251456	0.0100081	-1.99247	0.057157	0.129506	0.0188459	-2.96061	0.213227	-0.144365	0.057157	0.0654032	0.027347	0.0403975	-0.469173	0.213227	0.0654032	8.61687e-13	4.06743e-12	-0.316844	0.159576	0.0778808	4.82361e-05	0.000371418
pdxA	43	C1	JW0051	ECK0053	b0052	EG10691	944919	21.6667	7.63763	4	0.181181	0.030084	-2.47875	0.231523	0.117031	0.0115947	-3.10027	0.14147	-0.630642	0.231523	0.0654032	8.95638e-22	8.6884e-21	-0.608838	0.14147	0.0654032	2.03958e-20	1.74498e-19	-0.142133	0.302594	0.0778808	0.068073	0.134401
pdxB	43	F6	JW2317	ECK2314	b2320	EG10692	946785	25	8.66025	4	0.247331	0.0191251	-2.01888	0.115668	0.146956	0.0120605	-2.77034	0.122179	-0.170772	0.115668	0.0654032	0.0090588	0.0145129	-0.278906	0.122179	0.0654032	2.04899e-05	4.61492e-05	-0.109506	0.0568686	0.0778808	0.15978	0.261072
pdxH	91,93,95 comb	C5	JW1630	ECK1634	b1638	EG11487		10	5.7735	4	0.247981	0.0206603	-2.01568	0.12565	0.179281	0.0143174	-2.48305	0.112669	-0.167575	0.12565	0.0654032	0.0104367	0.016591	0.00838277	0.112669	0.0654032	0.89802	0.918037	0.175717	0.1629	0.0778808	0.0241083	0.0589314
pdxJ	43	H6	JW2548	ECK2562	b2564	EG10693	947039	21.6667	7.63763	4	0.196306	0.046407	-2.37989	0.347701	0.118956	0.0156987	-3.08072	0.187377	-0.531785	0.347701	0.0654032	5.57849e-16	3.29125e-15	-0.589286	0.187377	0.0654032	3.08083e-19	2.44876e-18	-0.186491	0.482049	0.0778808	0.016684	0.0439203
pdxK	27	B9	JW2411	ECK2413	b2418	EG12642		16.6667	2.88675	4	0.270656	0.00696964	-1.88583	0.0372054	0.176331	0.00717054	-2.50456	0.0598513	-0.0377186	0.0372054	0.0654032	0.564168	0.619478	-0.0131236	0.0598513	0.0654032	0.840977	0.872124	0.0702588	0.0915064	0.0778808	0.367039	0.496915
pdxY	43	H4	JW1628	ECK1632	b1636	EG13940	946162	1
pepA	9	C7	JW4217	ECK4253	b4260	EG10694	948791	1
pepB	9	E2	JW2507	ECK2520	b2523	EG12310	948766	1
pepD	7	D10	JW0227	ECK0238	b0237	EG10695		15	5	4	0.237281	0.0110935	-2.07649	0.0664818	0.150831	0.006481	-2.73002	0.0630914	-0.228383	0.0664818	0.0654032	0.000484574	0.000914235	-0.23858	0.0630914	0.0654032	0.000267714	0.000525197	-0.031934	0.0660881	0.0778808	0.6818	0.786825
pepE	9	G6	JW3981	ECK4013	b4021	EG11920	948520	1
pepN	7	G11	JW0915	ECK0923	b0932	EG10696	947253	1
pepP	29	F10	JW2876	ECK2903	b2908	EG10697	947385	25	8.66025	4	0.182481	0.0146317	-2.45764	0.115179	0.0790062	0.0131725	-3.67648	0.235169	-0.609531	0.115179	0.0654032	1.84954e-20	1.59345e-19	-1.18504	0.235169	0.0654032	1.1393e-70	1.00258e-68	-0.731983	0.339536	0.0778808	0	0
pepQ	9	C5	JW3823	ECK3839	b3847	EG10698	948335	1
pepT	7	A12	JW1113	ECK1113	b1127	EG11549	946333	1
perR	1	E7	JW0244	ECK0256	b0254	EG13340	945417	1
pfkA	3	F6	JW3887	ECK3908	b3916	EG10699	948412	1
pfkB	77	B4	JW5280	ECK1721	b1723	EG10700	946230	1
pflA	B	D1	JW0885	ECK0893	b0902	EG10028	945517	1
pflB	3	D1	JW0886	ECK0894	b0903	EG10701	945514	1
pflC	B	C2	JW3924	ECK3943	b3952	EG11911	948453	40	10	4	0.274881	0.0220734	-1.86668	0.117533	0.172906	0.0134175	-2.53514	0.110637	-0.0185689	0.117533	0.0654032	0.77649	0.814782	-0.0437092	0.110637	0.0654032	0.503976	0.562918	0.0272929	0.199714	0.0778808	0.726023	0.821861
pflD	3	A7	JW3923	ECK3942	b3951	EG11910	948454	1
pfs	49	H4	JW0155	ECK0158	b0159	EG11090	948542	1
pgi	3	F7	JW3985	ECK4017	b4025	EG10702	948535	2.5
pgm	5	E5	JW0675	ECK0676	b0688	EG12144	945271	1
pgpA	49	H1	JW0408	ECK0412	b0418	EG10704	947542	1
pgpB	7	G2	JW1270	ECK1273	b1278	EG10705	945863	1
pheA	41	D9	JW2580	ECK2596	b2599	EG10707	947081	1
pheL	67	A3	JW2579	ECK2595	b2598	EG11271	947080	1
pheM	67	F2	JW1705	ECK1713	b1715	EG11272		13.3333	2.88675	4	0.228481	0.00477912	-2.13009	0.0304817	0.158531	0.00790211	-2.65848	0.0708189	-0.281985	0.0304817	0.0654032	1.65935e-05	3.78578e-05	-0.167043	0.0708189	0.0654032	0.0106834	0.0169178	0.0742571	0.100173	0.0778808	0.340407	0.46598
pheP	65	H3	JW0565	ECK0568	b0576	EG10708	945199	1
phnA	37	A10	JW4069	ECK4101	b4108	EG10711	948621	1
phnB	53	A11	JW4068	ECK4100	b4107	EG10712	948622	1
phnC	A	E4	JW4067	ECK4099	b4106	EG10713	948623	1
phnD	57	G1	JW4066	ECK4098	b4105	EG10714	948624	1
phnE	65	B12	JW4065	ECK4097	b4104	EG11283		2.5
phnE	79	C11	JW4064	ECK4096	b4103	EG11283		1
phnF	1	F7	JW4063	ECK4095	b4102	EG10715	948617	1
phnG	49	C8	JW4062	ECK4094	b4101	EG10716	948618	1
phnH	83	H11	JW4061	ECK4093	b4100	EG10717	948619	1
phnI	49	B8	JW4060	ECK4092	b4099	EG10718	948605	1
phnJ	83	G11	JW4059	ECK4091	b4098	EG10719	948606	1
phnK	49	A8	JW5727	ECK4090	b4097	EG10720	948611	2.5
phnL	83	F11	JW4057	ECK4089	b4096	EG10721	948612	1
phnM	79	D10	JW4056	ECK4088	b4095	EG10722	948613	1
phnN	91,93,95 comb	G5	JW4055	ECK4087	b4094	EG10723	948608	1
phnO	83	E11	JW4054	ECK4086	b4093	EG10724	948599	2.5
phnP	47	D11	JW4053	ECK4085	b4092	EG10725	948600	1
phoA	59	H6	JW0374	ECK0378	b0383	EG10727	945041	1
phoB	3	G8	JW0389	ECK0393	b0399	EG10728	945046	1
phoE	43	A10	JW0231	ECK0242	b0241	EG10729	944926	1
phoH	47	C4	JW1005	ECK1010	b1020	EG11734	948010	1
phoP	3	B10	JW1116	ECK1116	b1130	EG10731	945697	1
phoQ	B	D2	JW1115	ECK1115	b1129	EG10732	946326	1
phoR	3	H8	JW0390	ECK0394	b0400	EG10733	945044	1
phoU	53	E10	JW3702	ECK3717	b3724	EG10735	948233	1
php	51	C10	JW3342	ECK3366	b3379	EG12917	947891	1
phr	39	A7	JW0698	ECK0697	b0708	EG10736	947005	1
pin	59	E8	JW1144	ECK1144	b1158	EG10737		10	5	4	0.257106	0.0218723	-1.96356	0.124711	0.140831	0.0113826	-2.83137	0.113618	-0.115456	0.124711	0.0654032	0.0775874	0.105041	-0.33994	0.113618	0.0654032	2.11616e-07	6.03496e-07	-0.2063	0.090911	0.0778808	0.00810562	0.0247181
pinH	85	D12	JW5423	ECK2645	b2648	EG14310		1
pinQ	63	G2	JW1538	ECK1538	b1545	EG13824	946088	1
pinR	83	C9	JW1368	ECK1369	b1374	EG13372		10	0	4	0.261206	0.012477	-1.93797	0.0687419	0.183681	0.00610519	-2.44531	0.0473225	-0.0898616	0.0687419	0.0654032	0.169527	0.213774	0.0461242	0.0473225	0.0654032	0.480708	0.540851	0.163217	0.113619	0.0778808	0.0361671	0.0804294
pioO	81	D1	JW3284	ECK3309	b3322	EG11263	947826	1
pitA	B	F4	JW3460	ECK3478	b3493	EG12230	948009	1
pitB	57	H11	JW2955	ECK2981	b2987	EG12883	947475	1
pldA	47	A11	JW3794	ECK3815	b3821	EG10738	948307	1
pldB	47	B11	JW5584	ECK3819	b3825	EG10739	948314	1
plsX	67	E8	JW5156	ECK1076	b1090	EG11437	946165	1
pmbA	61	E7	JW4194	ECK4230	b4235	EG10741	948750	1
pmrD	59	G11	JW2254	ECK2253	b2259	EG12671	945130	30	0	4	0.227206	0.0144915	-2.1401	0.091035	0.139906	0.00826736	-2.83938	0.0859034	-0.291988	0.091035	0.0654032	8.24213e-06	1.97554e-05	-0.347941	0.0859034	0.0654032	1.09291e-07	3.19827e-07	-0.100174	0.0845015	0.0778808	0.198427	0.307887
pncA	23	C12	JW1757	ECK1766	b1768	EG11135	946276	28.3333	12.5831	4	0.244206	0.0277686	-2.04083	0.164214	0.173356	0.0123497	-2.53108	0.106707	-0.192726	0.164214	0.0654032	0.00322943	0.00542051	-0.0396402	0.106707	0.0654032	0.544488	0.600546	0.143954	0.156248	0.0778808	0.0646178	0.129236
pncB	43	D4	JW0914	ECK0922	b0931	EG10742	946648	2.5
pnp	A	F8	JW5851	ECK3152	b3164	EG10743	947672	75	0	4	0.242606	0.0106538	-2.04435	0.0633193	0.190731	0.0063148	-2.39097	0.0471163	-0.196247	0.0633193	0.0654032	0.00271085	0.00460024	0.100466	0.0471163	0.0654032	0.12459	0.161064	0.286336	0.0741392	0.0778808	0.000239367	0.0013494
pntA	47	A5	JW1595	ECK1598	b1603	EG10744	946628	1
pntB	47	H4	JW1594	ECK1597	b1602	EG10745	946144	1
pnuC	53	H12	JW0734	ECK0740	b0751	EG11700		10	5	4	0.238106	0.00796131	-2.07092	0.0477972	0.162056	0.0138003	-2.62938	0.123391	-0.222813	0.0477972	0.0654032	0.000663661	0.00122767	-0.137945	0.123391	0.0654032	0.0349913	0.0505977	0.0650999	0.0899691	0.0778808	0.403264	0.534217
polB	85	E5	JW0059	ECK0061	b0060	EG10747	944779	1
potA	55	B4	JW1112	ECK1112	b1126	EG10749	946323	1
potB	59	C8	JW1111	ECK1111	b1125	EG10750	945692	1
potC	55	A4	JW1110	ECK1110	b1124	EG10751	945691	1
potD	55	H3	JW1109	ECK1109	b1123	EG10752		15	5	4	0.257906	0.0038474	-1.9552	0.0215433	0.161456	0.00748125	-2.63194	0.0667471	-0.107095	0.0215433	0.0654032	0.101612	0.134176	-0.140509	0.0667471	0.0654032	0.0317438	0.0462274	-0.0122751	0.0864166	0.0778808	0.874769	0.9174
potE	53	E12	JW0679	ECK0680	b0692	EG10753	945422	1
potF	55	C2	JW0838	ECK0845	b0854	EG11629		13.3333	2.88675	4	0.227956	0.0271151	-2.14077	0.170652	0.132781	0.00884986	-2.9152	0.093587	-0.292663	0.170652	0.0654032	7.85577e-06	1.89029e-05	-0.42376	0.093587	0.0654032	1.03014e-10	4.01625e-10	-0.175557	0.16705	0.0778808	0.0242374	0.0590127
potG	87	C8	JW5818	ECK0846	b0855	EG11630		10	5.7735	4	0.254631	0.0135594	-1.97506	0.0772572	0.181681	0.0107669	-2.46242	0.0854294	-0.126957	0.0772572	0.0654032	0.0523089	0.0733158	0.0290189	0.0854294	0.0654032	0.657289	0.702934	0.170093	0.161876	0.0778808	0.0290165	0.0676577
potH	7	E11	JW0840	ECK0847	b0856	EG11631	945475	13.3333	2.88675	8	0.221269	0.0263954	-2.18553	0.178158	0.114219	0.0106775	-3.13558	0.133639	-0.337419	0.178158	0.047128	9.52723e-13	4.47998e-12	-0.64414	0.133639	0.047128	1.25036e-41	4.27901e-40	-0.367002	0.192194	0.0561191	6.91434e-11	1.85184e-09
potI	55	D2	JW0841	ECK0848	b0857	EG11632	945485	30	0	4	0.231506	0.0240316	-2.11647	0.145085	0.155031	0.0101497	-2.69161	0.0922027	-0.268359	0.145085	0.0654032	4.15422e-05	9.09059e-05	-0.20018	0.0922027	0.0654032	0.00222235	0.00380798	0.0323108	0.210772	0.0778808	0.678255	0.785348
poxA	85	G10	JW4116	ECK4151	b4155	EG11211	948672	1
poxB	5	A5	JW0855	ECK0862	b0871	EG10754	946132	1
ppc	3	C7	JW3928	ECK3947	b3956	EG10756	948457	1
ppdA	83	H9	JW2794	ECK2822	b2826	EG12081	945393	1
ppdB	79	G2	JW5451	ECK2821	b2825	EG11156	948985	1
ppdC	25	B3	JW2791	ECK2819	b2823	EG11154	945797	1
ppdD	7	A10	JW0104	ECK0107	b0108	EG12107	945817	1
pphA	31	C1	JW1827	ECK1837	b1838	EG14026	946356	1
pphB	25	G2	JW2704	ECK2729	b2734	EG13102	947196	1
ppiA	61	F5	JW3326	ECK3351	b3363	EG10757	947870	1
ppiB	57	D4	JW0514	ECK0518	b0525	EG10758	949038	2.5
ppiC	65	G10	JW3748	ECK3767	b3775	EG12352	948285	1
ppiD	43	C10	JW0431	ECK0435	b0441	EG13249	946056	1
ppk	5	D10	JW2486	ECK2497	b2501	EG11510	946971	1
pppA	9	G3	JW2939	ECK2967	b2972	EG12992	947467	1
pps	B	F1	JW1692	ECK1700	b1702	EG10759	946209	1
ppx	47	A7	JW2487	ECK2498	b2502	EG11403		30	0	4	0.247831	0.00382317	-2.0127	0.0222592	0.135556	0.0139617	-2.88899	0.15264	-0.164591	0.0222592	0.0654032	0.011888	0.0186811	-0.39755	0.15264	0.0654032	1.32294e-09	4.65676e-09	-0.232145	0.134297	0.0778808	0.00289197	0.0103573
pqiA	61	F12	JW0933	ECK0941	b0950	EG12965	944999	5
pqiB	61	G12	JW0934	ECK0942	b0951	EG12966	945653	1
pqqL	9	A1	JW1489	ECK1488	b1494	EG11744	946059	1
prc	B	H2	JW1819	ECK1829	b1830	EG10760	946096	30	0	4	0.162431	0.0134227	-2.62579	0.119102	0.0998812	0.0073684	-3.32667	0.108779	-0.777682	0.119102	0.0654032	4.38824e-32	7.83524e-31	-0.835239	0.108779	0.0654032	1.16767e-36	2.82073e-35	-0.273472	0.206623	0.0778808	0.000450478	0.00220234
prfC	89	G2	JW5873	ECK4366	b4375	EG12114	948897	1
prfH	57	A4	JW0226	ECK0237	b0236	EG11496		1
priA	91,93,95 comb	A5	JW3906	ECK3927	b3935	EG10763	948426	91.6667	14.4338	4	0.206231	0.0123033	-2.27952	0.0836724	0.106831	0.0190827	-3.24493	0.269703	-0.431412	0.0836724	0.0654032	4.75017e-11	1.91876e-10	-0.75349	0.269703	0.0654032	2.9886e-30	4.72046e-29	-0.415586	0.224281	0.0778808	1.00009e-07	1.50257e-06
priC	39	F6	JW0456	ECK0461	b0467	EG10765	945071	1
prkB	35	C5	JW3318	ECK3343	b3355	EG12365		11.6667	2.88675	4	0.229781	0.0133449	-2.12355	0.0857165	0.162856	0.00883643	-2.61993	0.0786018	-0.275441	0.0857165	0.0654032	2.59159e-05	5.80516e-05	-0.128495	0.0786018	0.0654032	0.0495196	0.0696441	0.108574	0.0872537	0.0778808	0.163362	0.264819
prlC	9	B6	JW3465	ECK3483	b3498	EG11441		10	8.66025	4	0.246181	0.0218582	-2.02646	0.12789	0.159556	0.00891006	-2.64958	0.0816902	-0.178356	0.12789	0.0654032	0.00641792	0.0104866	-0.158146	0.0816902	0.0654032	0.0156481	0.0239781	0.0161575	0.0935364	0.0778808	0.835658	0.885998
prmA	61	C5	JW3227	ECK3246	b3259	EG11497	947708	1
prmB	87	H10	JW5841	ECK2324	b2330	EG12449	946805	1
proA	41	C3	JW0233	ECK0244	b0243	EG10767	946680	1
proB	41	B3	JW0232	ECK0243	b0242	EG10768	946425	1
proC	41	F3	JW0377	ECK0381	b0386	EG10769	945034	1
proP	57	A2	JW4072	ECK4104	b4111	EG11612		13.3333	5.7735	4	0.294656	0.00581571	-1.76311	0.0287532	0.195556	0.0130727	-2.35685	0.0991109	0.0849986	0.0287532	0.0654032	0.193807	0.241182	0.134583	0.0991109	0.0654032	0.0396766	0.0569053	0.13863	0.108039	0.0778808	0.0751459	0.145109
proQ	77	F5	JW5300	ECK1830	b1831	EG12866	948950	1
proV	57	C10	JW2652	ECK2671	b2677	EG10771	947148	1
proW	57	D10	JW2653	ECK2672	b2678	EG10772	947145	66.6667	28.8675	4	0.208206	0.00397188	-2.26411	0.0276727	0.135781	0.0149347	-2.88739	0.162374	-0.416006	0.0276727	0.0654032	2.22733e-10	8.44328e-10	-0.395956	0.162374	0.0654032	1.53759e-09	5.3361e-09	-0.068012	0.187448	0.0778808	0.382559	0.512297
proX	45	H11	JW2654	ECK2673	b2679	EG10773	947165	43.3333	5.7735	4	0.294981	0.012807	-1.76235	0.0637544	0.175456	0.00765653	-2.51187	0.0641793	0.0857583	0.0637544	0.0654032	0.189854	0.236981	-0.0204386	0.0641793	0.0654032	0.754675	0.796027	-0.0168837	0.11733	0.0778808	0.828384	0.884273
proY	89	E11	JW5055	ECK0396	b0402	EG13609	945050	1
prpB	79	E7	JW0323	ECK0329	b0331	EG13601	944990	1
prpC	1	C11	JW0324	ECK0330	b0333	EG11756	947528	10	2.88675	4	0.240156	0.0126352	-2.05946	0.0759998	0.159156	0.00431538	-2.65188	0.0391181	-0.211348	0.0759998	0.0654032	0.00124125	0.00220348	-0.160447	0.0391181	0.0654032	0.0142002	0.0219507	0.0351862	0.0879343	0.0778808	0.65144	0.767279
prpD	A	C1	JW0325	ECK0331	b0334	EG13603	945931	1
prpE	85	A4	JW0326	ECK0332	b0335	EG13604	946891	1
prpR	7	E10	JW0322	ECK0328	b0330	EG13600	944987	1
psiF	67	C6	JW5054	ECK0379	b0384	EG11401	945040	1
pspA	63	C1	JW1297	ECK1299	b1304	EG10776	945887	1
pspB	63	D1	JW1298	ECK1300	b1305	EG10777	945893	1
pspC	63	E1	JW1299	ECK1301	b1306	EG10778	945499	1
pspD	63	F1	JW1300	ECK1302	b1307	EG10779	945635	1
pspE	63	G1	JW1301	ECK1303	b1308	EG10780	945652	1
pspF	59	H8	JW1296	ECK1298	b1303	EG12344	945683	33.3333	5.7735	4	0.223256	0.0112772	-2.16463	0.0738852	0.168531	0.00674611	-2.56978	0.0578499	-0.316526	0.0738852	0.0654032	1.34831e-06	3.47717e-06	-0.0783456	0.0578499	0.0654032	0.23103	0.28209	0.185285	0.0969368	0.0778808	0.0174008	0.0450373
pstA	55	A11	JW3704	ECK3719	b3726	EG10782	948239	1
pstB	5	H6	JW3703	ECK3718	b3725	EG10783	948240	1
pstC	55	B11	JW3705	ECK3720	b3727	EG10784		26.6667	15.2753	4	0.257206	0.010052	-1.95983	0.0562035	0.184931	0.00827144	-2.43602	0.0642956	-0.111718	0.0562035	0.0654032	0.0876851	0.117294	0.0554191	0.0642956	0.0654032	0.396852	0.45481	0.186642	0.108148	0.0778808	0.0165964	0.0438771
pstS	55	C11	JW3706	ECK3721	b3728	EG10734		16.6667	2.88675	4	0.198056	0.0350268	-2.35216	0.24626	0.174281	0.00794775	-2.52163	0.0656308	-0.504054	0.24626	0.0654032	1.60384e-14	8.26749e-14	-0.030197	0.0656308	0.0654032	0.644317	0.69026	0.35467	0.213932	0.0778808	5.41483e-06	5.55922e-05
pta	5	H4	JW2294	ECK2291	b2297	EG20173		13.3333	14.4338	4	0.242181	0.0128704	-2.04732	0.0748203	0.116306	0.00912848	-3.10719	0.10956	-0.199213	0.0748203	0.0654032	0.00233432	0.00398874	-0.615754	0.10956	0.0654032	7.6526e-21	6.83188e-20	-0.427966	0.162394	0.0778808	4.13873e-08	6.39617e-07
ptr	9	C3	JW2789	ECK2817	b2821	EG10786	947284	13.3333	2.88675	4	0.207281	0.0183853	-2.27476	0.131711	0.150756	0.00932251	-2.73173	0.0876604	-0.426655	0.131711	0.0654032	7.69813e-11	3.04955e-10	-0.240296	0.0876604	0.0654032	0.000241735	0.000478807	0.0945324	0.185136	0.0778808	0.22489	0.33871
ptrB	9	E1	JW1834	ECK1846	b1845	EG11004	946358	1
ptsA	69	H11	JW5555	ECK3939	b3947	EG11906	948437	1
ptsG	55	G3	JW1087	ECK1087	b1101	EG10787	945651	75	0	4	0.178056	0.016581	-2.4943	0.134599	0.149956	0.00446197	-2.73787	0.0431164	-0.646192	0.134599	0.0654032	9.05219e-23	9.29358e-22	-0.246433	0.0431164	0.0654032	0.000166913	0.000338776	0.230326	0.140979	0.0778808	0.00311988	0.0109032
ptsH	57	F8	JW2408	ECK2410	b2415	EG10788	5550362	1
ptsI	57	G8	JW2409	ECK2411	b2416	EG10789	946879	20	10	4	0.168956	0.0153287	-2.5697	0.130082	0.152006	0.0071807	-2.71901	0.0684145	-0.721588	0.130082	0.0654032	6.47122e-28	9.27039e-27	-0.227576	0.0684145	0.0654032	0.000507376	0.000952876	0.297926	0.152014	0.0778808	0.000132477	0.00085901
ptsN	59	E1	JW3171	ECK3193	b3204	EG11682	947721	30	0	4	0.211981	0.0407753	-2.25841	0.281415	0.157106	0.040067	-2.70154	0.336999	-0.410299	0.281415	0.0654032	3.89522e-10	1.43251e-09	-0.210103	0.336999	0.0654032	0.00132626	0.00234427	0.114152	0.366575	0.0778808	0.1428	0.238387
ptsP	57	C11	JW2797	ECK2825	b2829	EG12188	947301	1
purA	53	D6	JW4135	ECK4173	b4177	EG10790	948695	100	0	4	0.179881	0.0144707	-2.47845	0.117612	0.125356	0.0050295	-2.99676	0.0576685	-0.63034	0.117612	0.0654032	9.35905e-22	9.00808e-21	-0.505326	0.0576685	0.0654032	1.37994e-14	7.23439e-14	-0.0388153	0.11971	0.0778808	0.618233	0.742361
purC	85	F4	JW2461	ECK2472	b2476	EG10791	946957	40	10	4	0.251606	0.0128697	-1.99218	0.0738447	0.183356	0.00210772	-2.44735	0.0165151	-0.14407	0.0738447	0.0654032	0.0276639	0.0407679	0.0440854	0.0165151	0.0654032	0.500313	0.559842	0.196224	0.0863987	0.0778808	0.0117883	0.0331579
purD	53	C6	JW3969	ECK3997	b4005	EG10792	948504	26.6667	5.7735	4	0.227381	0.0161823	-2.13959	0.103761	0.171506	0.0105705	-2.54581	0.0916323	-0.291486	0.103761	0.0654032	8.54104e-06	2.03926e-05	-0.0543712	0.0916323	0.0654032	0.405839	0.464246	0.193071	0.146849	0.0778808	0.0132126	0.0362032
purE	49	D6	JW0512	ECK0516	b0523	EG10793	949031	35	7.07107	4	0.187656	0.0144114	-2.41706	0.111628	0.141906	0.0081328	-2.81878	0.0832447	-0.568951	0.111628	0.0654032	4.74942e-18	3.34359e-17	-0.327348	0.0832447	0.0654032	5.81609e-07	1.57136e-06	0.0994748	0.16006	0.0778808	0.201579	0.31121
purF	A	E2	JW2309	ECK2306	b2312	EG10794		10	2.88675	4	0.252356	0.0289757	-1.99358	0.165282	0.182056	0.00346061	-2.45774	0.0274079	-0.145471	0.165282	0.0654032	0.0261871	0.0389644	0.033696	0.0274079	0.0654032	0.606438	0.657686	0.18674	0.140959	0.0778808	0.0165393	0.0438771
purH	85	C5	JW3970	ECK3998	b4006	EG10795		25	13.2288	4	0.211231	0.00937817	-2.24414	0.0627686	0.188581	0.00568565	-2.40723	0.0434048	-0.396036	0.0627686	0.0654032	1.5261e-09	5.31118e-09	0.0842029	0.0434048	0.0654032	0.198011	0.245423	0.399236	0.0321537	0.0778808	3.09078e-07	4.13896e-06
purK	49	C6	JW0511	ECK0515	b0522	EG10796	945153	36.6667	5.7735	4	0.240406	0.0197318	-2.06013	0.119299	0.186956	0.0199682	-2.42542	0.154418	-0.212027	0.119299	0.0654032	0.001197	0.00213417	0.066017	0.154418	0.0654032	0.312849	0.368832	0.262089	0.166719	0.0778808	0.000771681	0.00346975
purL	53	H4	JW2541	ECK2555	b2557	EG10797	947032	1
purM	53	E4	JW2484	ECK2495	b2499	EG10798	946975	26.6667	11.547	4	0.218306	0.0262042	-2.20347	0.174863	0.166206	0.00541626	-2.58953	0.0471448	-0.355361	0.174863	0.0654032	5.84702e-08	1.73579e-07	-0.0980949	0.0471448	0.0654032	0.13373	0.172158	0.190643	0.221667	0.0778808	0.0144114	0.0387659
purN	53	F4	JW2485	ECK2496	b2500	EG10799	946973	2.5
purR	1	H7	JW1650	ECK1654	b1658	EG10800	945226	1
purT	A	D12	JW1838	ECK1850	b1849	EG11809	946368	1
purU	49	F7	JW1220	ECK1227	b1232	EG11819	945827	2.5
putA	47	B4	JW0999	ECK1005	b1014	EG10801	945600	1
putP	55	E3	JW1001	ECK1006	b1015	EG10802	945602	33.3333	5.7735	4	0.213431	0.0323569	-2.24068	0.219738	0.117656	0.0157006	-3.09661	0.186801	-0.39257	0.219738	0.0654032	2.11205e-09	7.22791e-09	-0.605171	0.186801	0.0654032	3.41546e-20	2.86248e-19	-0.292378	0.254882	0.0778808	0.000176304	0.0010544
puuA	67	C9	JW5201	ECK1292	b1297	EG13908		13.3333	2.88675	4	0.227056	0.00741951	-2.13946	0.0472782	0.165581	0.0164797	-2.59963	0.141246	-0.291351	0.0472782	0.0654032	8.62324e-06	2.0549e-05	-0.108197	0.141246	0.0654032	0.0981407	0.13015	0.139158	0.153085	0.0778808	0.074042	0.144335
puuB	83	E12	JW1294	ECK1296	b1301	EG11822	945072	1
puuC	49	D12	JW1293	ECK1295	b1300	EG10036	947003	1
puuD	23	C8	JW1291	ECK1293	b1298	EG13909	945882	1
puuE	41	D5	JW1295	ECK1297	b1302	EG13187	945446	1
puuP	59	G8	JW1289	ECK1291	b1296	EG13907	946287	1
puuR	23	D8	JW1292	ECK1294	b1299	EG12431	945886	1
pykA	3	D3	JW1843	ECK1855	b1854	EG10803	946527	1
pykF	3	H2	JW1666	ECK1672	b1676	EG10804	946179	33.3333	5.7735	4	0.220631	0.00662797	-2.18078	0.0435148	0.119956	0.00687914	-3.06123	0.0837947	-0.332675	0.0435148	0.0654032	3.80849e-07	1.05398e-06	-0.569794	0.0837947	0.0654032	4.24795e-18	3.00775e-17	-0.295724	0.0798454	0.0778808	0.000148479	0.000936596
pyrB	53	A7	JW4204	ECK4240	b4245	EG10805	948767	1
pyrC	49	E7	JW1049	ECK1047	b1062	EG10806	945787	2.5
pyrD	49	D7	JW0928	ECK0936	b0945	EG10807	945556	1
pyrE	53	A6	JW3617	ECK3632	b3642	EG10808	948157	1
pyrF	A	D11	JW1273	ECK1276	b1281	EG10809		10	5	4	0.192631	0.00977838	-2.37748	0.0732219	0.165306	0.00339841	-2.59702	0.0296496	-0.529373	0.0732219	0.0654032	7.52133e-16	4.41251e-15	-0.10558	0.0296496	0.0654032	0.106539	0.140081	0.295655	0.0998213	0.0778808	0.000149004	0.000936596
pyrI	53	H6	JW4203	ECK4239	b4244	EG10811	948763	1
pyrL	39	G2	JW4205	ECK4241	b4246	EG11279	948768	1
qor	31	A2	JW4011	ECK4043	b4051	EG11492	948556	1
qseB	5	B1	JW2993	ECK3016	b3025	EG13026	945369	1
qseC	5	C1	JW2994	ECK3017	b3026	EG13027	947174	10	0	8	0.184444	0.0147432	-2.44296	0.119237	0.133106	0.0077058	-2.91156	0.0864466	-0.594857	0.119237	0.047128	7.24492e-36	1.71649e-34	-0.420129	0.0864466	0.047128	7.20141e-19	5.54509e-18	0.0234418	0.163569	0.0561191	0.676177	0.784416
queA	57	B4	JW0395	ECK0399	b0405	EG10812	944905	1
racC	63	A2	JW1345	ECK1348	b1351	EG10813	945920	1
radA	9	F7	JW4352	ECK4381	b4389	EG11296		11.6667	2.88675	4	0.185656	0.0114997	-2.43133	0.0879509	0.138131	0.0143783	-2.86178	0.150747	-0.583219	0.0879509	0.0654032	7.03399e-19	5.45024e-18	-0.370346	0.150747	0.0654032	1.5929e-08	5.00624e-08	0.0657007	0.164276	0.0778808	0.398939	0.529626
rarA	23	E5	JW0994	ECK1000	b1009	EG13856	946586	1
rarD	71	H1	JW5589	ECK3813	b3819	EG11466	948330	1
rbbA	71	F7	JW5676	ECK3471	b3486	EG12223	947998	1
rbfA	85	C8	JW3136	ECK3156	b3167	EG11178		15	0	4	0.264156	0.00662539	-1.92088	0.0362152	0.147981	0.00639635	-2.75755	0.0634796	-0.07277	0.0362152	0.0654032	0.265929	0.319011	-0.266114	0.0634796	0.0654032	4.8133e-05	0.000104401	-0.160071	0.0340941	0.0778808	0.03991	0.0871792
rbn	53	B6	JW3857	ECK3879	b3886	EG11851	948379	1
rbsA	55	E11	JW3728	ECK3743	b3749	EG10814	948264	1
rbsB	5	C4	JW3730	ECK3745	b3751	EG10815	948261	1
rbsC	55	F11	JW3729	ECK3744	b3750	EG10816	948262	1
rbsD	87	H12	JW5857	ECK3742	b3748	EG10817	948267	1
rbsK	53	E1	JW3731	ECK3746	b3752	EG10818	948260	1
rbsR	1	E10	JW3732	ECK3747	b3753	EG10819	948266	1
rcsA	45	A4	JW1935	ECK1949	b1951	EG10820	946467	33.3333	5.7735	4	0.186231	0.0112802	-2.42689	0.0898214	0.111431	0.0116569	-3.17184	0.153784	-0.578785	0.0898214	0.0654032	1.27952e-18	9.67094e-18	-0.680408	0.153784	0.0654032	4.86403e-25	6.05302e-24	-0.247228	0.104468	0.0778808	0.00151226	0.00585882
rcsB	3	H11	JW2205	ECK2210	b2217	EG10821	947441	1
rcsC	1	A10	JW5917	ECK2211	b2218	EG10822	948993	11.6667	5.7735	8	0.231156	0.0290906	-2.12325	0.184303	0.131456	0.00790475	-2.92967	0.087848	-0.275145	0.184303	0.047128	5.67959e-09	1.85604e-08	-0.438231	0.087848	0.047128	2.24203e-20	1.90495e-19	-0.201353	0.171757	0.0561191	0.000337143	0.00180591
rcsD	A	B10	JW2204	ECK2209	b2216	EG12385	946717	2.5
rcsF	43	G9	JW0192	ECK0196	b0196	EG11502	949113	1
rdgC	19	F5	JW0384	ECK0388	b0393	EG12158	948585	1
recA	9	F2	JW2669	ECK2694	b2699	EG10823		10	2.88675	4	0.235756	0.0417183	-2.10004	0.237636	0.127456	0.00880052	-2.97456	0.10134	-0.251937	0.237636	0.0654032	0.000118898	0.000246604	-0.48313	0.10134	0.0654032	1.80742e-13	8.87146e-13	-0.261255	0.33214	0.0778808	0.000802085	0.00356461
recB	53	E5	JW2788	ECK2816	b2820	EG10824	947286	2.5
recC	85	A5	JW2790	ECK2818	b2822	EG10825	947294	63.3333	20.2073	4	0.218706	0.00479818	-2.1932	0.0319326	0.159106	0.006408	-2.65281	0.0580023	-0.34509	0.0319326	0.0654032	1.3853e-07	4.02522e-07	-0.161378	0.0580023	0.0654032	0.0136487	0.0212046	0.120719	0.0400526	0.0778808	0.121206	0.210913
recD	85	H4	JW2787	ECK2815	b2819	EG10826	947287	1
recE	53	D2	JW1344	ECK1347	b1350	EG10827	945918	1
recF	81	H1	JW3677	ECK3692	b3700	EG10828	948209	1
recG	63	A9	JW3627	ECK3642	b3652	EG10829		13.3333	7.63763	4	0.233581	0.0112449	-2.09923	0.068514	0.106006	0.0146655	-3.24825	0.201223	-0.251128	0.068514	0.0654032	0.000125034	0.000258459	-0.756818	0.201223	0.0654032	1.68447e-30	2.73062e-29	-0.535467	0.264441	0.0778808	7.10454e-12	2.1882e-10
recJ	53	G5	JW2860	ECK2887	b2892	EG10830	947367	2.5
recN	79	E12	JW5416	ECK2612	b2616	EG10831		10	5	4	0.216556	0.0222404	-2.21302	0.150586	0.144906	0.00920702	-2.78901	0.092257	-0.36491	0.150586	0.0654032	2.56783e-08	7.96868e-08	-0.297576	0.092257	0.0654032	5.52164e-06	1.35242e-05	-0.00266548	0.0649009	0.0778808	0.972699	0.982267
recO	79	C12	JW2549	ECK2563	b2565	EG10832	947038	1
recQ	87	F12	JW5855	ECK3816	b3822	EG10833	948318	1
recR	39	G6	JW0461	ECK0466	b0472	EG10834	945100	1
recT	39	E7	JW1343	ECK1346	b1349	EG11899	945917	30	0	4	0.256356	0.0131847	-1.96518	0.0730727	0.180281	0.00879811	-2.47296	0.0702385	-0.117073	0.0730727	0.0654032	0.0735241	0.100201	0.018472	0.0702385	0.0654032	0.777626	0.814782	0.153157	0.0370342	0.0778808	0.0493016	0.103651
recX	85	G8	JW2668	ECK2693	b2698	EG12080	947172	1
relA	53	E9	JW2755	ECK2778	b2784	EG10835	947244	1
relB	53	A9	JW1556	ECK1558	b1564	EG10836	948308	1
relE	91,93,95 comb	G10	JW1555	ECK1557	b1563	EG11131	947549	1
rem	81	F4	JW1553	ECK1555	b1561	EG11129	946109	1
renD	5	H8	JW0530	ECK0533	b0542	EG12351		1
rep	29	B12	JW5604	ECK3770	b3778	EG10837	948292	1
rfaB	83	D10	JW3603	ECK3618	b3628	EG11351	948144	2.5
rfaC	83	B10	JW3596	ECK3611	b3621	EG11189	948136	1
rfaD	45	C5	JW3594	ECK3609	b3619	EG10838	948134	1
rfaE	63	A6	JW3024	ECK3042	b3052	EG13416		16.6667	20.2073	4	0.236231	0.0249066	-2.08779	0.152973	0.165681	0.0224082	-2.60429	0.207835	-0.239679	0.152973	0.0654032	0.00025079	0.000494357	-0.112852	0.207835	0.0654032	0.0845157	0.113301	0.101097	0.157509	0.0778808	0.194324	0.303047
rfaF	45	D5	JW3595	ECK3610	b3620	EG12210	948135	1
rfaG	45	C6	JW3606	ECK3621	b3631	EG11339		10	0	4	0.231031	0.00717287	-2.11435	0.0441613	0.120156	0.00521688	-3.05804	0.0626115	-0.266245	0.0441613	0.0654032	4.77229e-05	0.000103694	-0.5666	0.0626115	0.0654032	6.4782e-18	4.48379e-17	-0.335477	0.066157	0.0778808	1.68891e-05	0.000152995
rfaH	B	A4	JW3818	ECK3834	b3842	EG10839	948327	1
rfaI	45	H5	JW3602	ECK3617	b3627	EG11352	948143	1
rfaJ	45	G5	JW3601	ECK3616	b3626	EG11353	948142	1
rfaL	45	E5	JW3597	ECK3612	b3622	EG11424	948148	1
rfaP	45	B6	JW3605	ECK3620	b3630	EG11340	948150	1
rfaQ	45	D6	JW3607	ECK3622	b3632	EG11341	948155	1
rfaS	45	A6	JW3604	ECK3619	b3629	EG11350	948151	2.5
rfaY	45	F5	JW3600	ECK3615	b3625	EG11425	948145	1
rfaZ	83	C10	JW3599	ECK3614	b3624	EG11426	948146	1
rfbA	47	H5	JW2024	ECK2033	b2039	EG11978	945154	1
rfbB	47	B6	JW2026	ECK2035	b2041	EG12412	945276	1
rfbC	47	G5	JW2023	ECK2032	b2038	EG11979	947482	1
rfbD	47	A6	JW2025	ECK2034	b2040	EG12411	947117	1
rfbX	45	C4	JW2022	ECK2031	b2037	EG11980	946557	1
rfe	45	G6	JW3758	ECK3776	b3784	EG10840	948789	1
rffA	49	F3	JW3765	ECK3783	b3791	EG11456	948296	2.5
rffC	37	D3	JW5597	ECK3782	b3790	EG11455	948298	13.3333	14.4338	4	0.228456	0.026879	-2.13791	0.176722	0.155931	0.00468295	-2.6815	0.0431838	-0.289806	0.176722	0.0654032	9.61945e-06	2.28346e-05	-0.190069	0.0431838	0.0654032	0.00367898	0.00615829	0.0562873	0.157043	0.0778808	0.469883	0.5968
rffD	45	A7	JW5599	ECK3779	b3787	EG11452	948977	1
rffE	45	H6	JW5600	ECK3778	b3786	EG11451	944789	1
rffG	45	B7	JW5598	ECK3780	b3788	EG11453	948300	1
rffH	45	C7	JW3763	ECK3781	b3789	EG11454	948299	1
rffM	45	D7	JW3770	ECK3787	b3794	EG11458	948301	1
rffT	73	G8	JW5596	ECK3785	b4481	EG14320	2847677	1
rhaR	1	A8	JW3877	ECK3899	b3906	EG10842	948396	1
rhaS	83	F3	JW3876	ECK3898	b3905	EG10843	948397	1
rhaT	55	H11	JW3878	ECK3900	b3907	EG11313	948398	1
rhlB	7	F9	JW3753	ECK3772	b3780	EG10844	948290	1
rhlE	61	B8	JW0781	ECK0786	b0797	EG11235	945425	1
rhoL	A	E9	JW3755	ECK3774	b3782			1
rhsA	79	C6	JW3566	ECK3582	b3593	EG10846	948120	1
rhsC	79	E6	JW0689	ECK0689	b0700	EG10848	945306	1
rhsD	A	E12	JW0486	ECK0491	b0497	EG10849	945116	1
rhsE	79	H6	JW1451	ECK1450	b1456	EG10010		2.5
rhtA	23	F4	JW0798	ECK0802	b0813	EG12134	947045	1
rhtB	73	D8	JW5585	ECK3818	b3824	EG11469	948316	1
rhtC	73	E8	JW5586	ECK3817	b3823	EG11468	948317	1
rihA	49	G6	JW0646	ECK0644	b0651	EG12701	945503	1
rihB	53	H3	JW2149	ECK2155	b2162	EG12030	946646	1
rihC	49	C4	JW0028	ECK0031	b0030	EG11082	944796	1
rimI	61	G7	JW4335	ECK4364	b4373	EG10850	948894	1
rimJ	57	A5	JW1053	ECK1051	b1066	EG10851	946910	1
rimK	57	E4	JW0836	ECK0843	b0852	EG10852	945484	23.3333	5.7735	4	0.304881	0.00972214	-1.71424	0.0466812	0.193781	0.0156015	-2.37111	0.118669	0.133866	0.0466812	0.0654032	0.0407431	0.0583668	0.120327	0.118669	0.0654032	0.0658722	0.0905743	0.0927811	0.145607	0.0778808	0.233596	0.345901
rimL	57	D5	JW1423	ECK1420	b1427	EG10853	945998	1
rimM	69	C4	JW5413	ECK2605	b2608	EG11153	947101	1
rlmB	37	B12	JW4138	ECK4176	b4180	EG12483	948694	1
rlpA	43	F10	JW0628	ECK0626	b0633	EG10854	945241	1
rluA	91,93,95 comb	D10	JW0057	ECK0059	b0058	EG12609	946262	1
rluB	23	A5	JW1261	ECK1263	b1269	EG12433		13.3333	2.88675	4	0.214231	0.0332215	-2.23469	0.209454	0.152081	0.0115983	-2.72024	0.110273	-0.386578	0.209454	0.0654032	3.68123e-09	1.23241e-08	-0.228807	0.110273	0.0654032	0.000472967	0.000893704	0.0801117	0.269335	0.0778808	0.303707	0.42909
rluC	57	B5	JW1072	ECK1071	b1086	EG11118	945637	1
rluD	91,93,95 comb	H9	JW2576	ECK2592	b2594	EG12098	947087	1
rmf	57	H4	JW0936	ECK0944	b0953	EG50004	945567	20	0	4	0.278756	0.0161018	-1.84477	0.0846818	0.161181	0.0201988	-2.64237	0.190738	0.0033393	0.0846818	0.0654032	0.959282	0.966342	-0.150936	0.190738	0.0654032	0.0210605	0.0319145	-0.0940976	0.230672	0.0778808	0.22703	0.340268
rmuC	37	A4	JW3809	ECK3826	b3832	EG11472	948966	1
rna	49	F6	JW0603	ECK0604	b0611	EG10856	949065	1
rnb	29	E12	JW1279	ECK1281	b1286	EG11620	945864	1
rnd	53	A3	JW1793	ECK1802	b1804	EG10858	946328	1
rng	61	H3	JW3216	ECK3235	b3247	EG11299	947744	1
rnhA	49	C5	JW0204	ECK0214	b0214	EG10860	946955	1
rnhB	49	B5	JW0178	ECK0182	b0183	EG10861	944852	1
rnk	49	E6	JW0602	ECK0603	b0610	EG12637	947546	1
rnr	73	B1	JW5741	ECK4175	b4179	EG11259	948692	1
rnt	5	F4	JW1644	ECK1648	b1652	EG11547	946159	1
rob	61	F9	JW4359	ECK4388	b4396	EG11366	948916	1
rof	27	F6	JW0184	ECK0188	b0189	EG13221	944891	1
rpe	3	C6	JW3349	ECK3373	b3386	EG11960	947896	1
rph	65	H9	JW3618	ECK3633	b3643	EG10863		1
rpiA	79	G3	JW5475	ECK2910	b2914	EG11443	947407	1
rpiB	3	G7	JW4051	ECK4083	b4090	EG11827	948602	1
rpiR	61	G6	JW4050	ECK4082	b4089	EG12459	948603	1
rplA	89	A10	JW3947	ECK3975	b3984	EG10864	948483	10	0	4	0.250856	0.0146044	-1.9969	0.0839179	0.173356	0.00948415	-2.5298	0.0784822	-0.148792	0.0839179	0.0654032	0.0229574	0.0345764	-0.0383601	0.0784822	0.0654032	0.55756	0.614414	0.116831	0.154085	0.0778808	0.133659	0.227442
rplI	61	D7	JW4161	ECK4199	b4203	EG10870	948720	1
rpmE	61	D6	JW3907	ECK3928	b3936	EG10889	948425	1
rpmF	57	C5	JW1075	ECK1075	b1089	EG10890		16.6667	11.547	4	0.230606	0.00626492	-2.1169	0.0392431	0.0894312	0.016483	-3.50135	0.264651	-0.268789	0.0392431	0.0654032	4.038e-05	8.8836e-05	-1.00991	0.264651	0.0654032	2.42533e-52	1.06714e-50	-0.777144	0.303589	0.0778808	0	0
rpmG	61	A6	JW3611	ECK3626	b3636	EG10891	8913847	1
rpmI	57	F5	JW1707	ECK1715	b1717	EG11231	5552405	1
rpmJ	61	D5	JW3261	ECK3286	b3299	EG11232	23844461	1
rpoN	5	D1	JW3169	ECK3191	b3202	EG10898	947714	1
rpoS	79	H1	JW5437	ECK2736	b2741	EG10510	947210	33.3333	15.2753	4	0.119931	0.0131824	-3.06586	0.15118	0.0860312	0.0047683	-3.54069	0.0812601	-1.21775	0.15118	0.0654032	2.27541e-74	2.80331e-72	-1.04926	0.0812601	0.0654032	3.08242e-56	1.89877e-54	-0.20299	0.229141	0.0778808	0.00918231	0.0270636
rpoZ	5	G1	JW3624	ECK3639	b3649	EG10899	5551502	1
rpsF	61	C7	JW4158	ECK4196	b4200	EG10905	948723	1
rpsT	89	G5	JW0022	ECK0024	b0023	EG10919	944759	30	0	4	0.230281	0.0154788	-2.12105	0.099155	0.124056	0.0158471	-3.02021	0.191215	-0.272942	0.099155	0.0654032	3.06495e-05	6.81591e-05	-0.528771	0.191215	0.0654032	8.10258e-16	4.73099e-15	-0.293317	0.132657	0.0778808	0.000168035	0.0010148
rraA	43	G8	JW3900	ECK3921	b3929	EG11879	948419	1
rrmA	57	H5	JW1811	ECK1820	b1822	EG12207	946340	1
rrmJ	45	E12	JW3146	ECK3168	b3179	EG11507	947689	1
rsd	91,93,95 comb	B2	JW3959	ECK3987	b3995	EG11738	948496	1
rseA	91,93,95 comb	B1	JW2556	ECK2570	b2572	EG12341	947053	1
rseB	61	G8	JW2555	ECK2569	b2571	EG13177	947054	1
rseC	61	F8	JW2554	ECK2568	b2570	EG13178	947052	1
rsgA	63	D11	JW4122	ECK4157	b4161	EG12479	948674	1
rsmB	59	H1	JW3250	ECK3275	b3289	EG12163	947789	1
rsmC	61	F7	JW4333	ECK4362	b4371	EG12596	948892	1
rspA	63	C3	JW1573	ECK1576	b1581	EG12451	946126	1
rspB	79	G10	JW1572	ECK1575	b1580	EG12452	946127	1
rssA	33	H1	JW1222	ECK1229	b1234	EG12120	945725	1
rssB	B	E2	JW1223	ECK1230	b1235	EG12121	945855	36.6667	5.7735	4	0.298931	0.0262609	-1.74646	0.130645	0.216756	0.0198638	-2.21027	0.129343	0.101645	0.130645	0.0654032	0.120228	0.155917	0.281168	0.129343	0.0654032	1.75522e-05	3.97507e-05	0.274452	0.208163	0.0778808	0.000429684	0.00213456
rstA	3	F10	JW1600	ECK1603	b1608	EG13190	946199	1
rsuA	53	A4	JW2171	ECK2177	b2183	EG12044	945378	1
rsxA	19	G3	JW1619	ECK1623	b1627	EG13933	946148	1
rsxB	51	E2	JW1620	ECK1624	b1628	EG13934	946146	1
rsxC	81	D6	JW1621	ECK1625	b1629	EG13935	946137	1
rsxD	51	F2	JW1622	ECK1626	b1630	EG13936	946134	1
rsxE	51	G2	JW1624	ECK1628	b1632	EG13938	947509	1
rsxG	17	A3	JW1623	ECK1627	b1631	EG13937	946158	2.5
rtcA	89	B9	JW5688	ECK3406	b4475	EG12938	2847707	1
rtcB	79	G9	JW3384	ECK3407	b3421	EG12939	947929	1
rtcR	61	A9	JW3385	ECK3408	b3422	EG12356	947928	1
rtn	27	C8	JW2164	ECK2170	b2176	EG14077	946695	1
rumA	85	B8	JW2756	ECK2779	b2785	EG11247		13.3333	7.63763	4	0.237256	0.0197677	-2.07926	0.120683	0.112981	0.0119794	-3.15161	0.146926	-0.231151	0.120683	0.0654032	0.000413415	0.000788433	-0.660175	0.146926	0.0654032	1.10253e-23	1.23483e-22	-0.451739	0.237894	0.0778808	7.11006e-09	1.21661e-07
rumB	57	F4	JW0843	ECK0850	b0859	EG13427	947260	1
rusA	61	A8	JW0538	ECK0541	b0550	EG20283	945174	5
ruvA	39	B8	JW1850	ECK1862	b1861	EG10923	946369	1
ruvB	29	C12	JW1849	ECK1861	b1860	EG10924	946371	1
ruvC	39	C8	JW1852	ECK1864	b1863	EG10925	946378	1
rzoD	89	D6	JW5080	ECK0548	b4510	EG14380	1450242	1
rzoR	73	B10	JW5213	ECK1361	b4528	EG14381	1450262	30	0	4	0.226656	0.017284	-2.14473	0.114194	0.168206	0.0100712	-2.57369	0.0883002	-0.296622	0.114194	0.0654032	5.9155e-06	1.44029e-05	-0.0822588	0.0883002	0.0654032	0.208564	0.257209	0.168504	0.154023	0.0778808	0.0305514	0.0703761
rzpD	75	G2	JW5079	ECK0547	b0556	EG13636	945929	1
rzpR	B	D5	JW5212	ECK1360	b1362	EG13366		1
sanA	63	B4	JW2132	ECK2137	b2144	EG12025	949003	1
sapA	55	C5	JW1287	ECK1289	b1294	EG20254	945873	1
sapB	55	B5	JW1286	ECK1288	b1293	EG20255	946191	1
sapC	55	A5	JW1285	ECK1287	b1292	EG20256	945266	1
sapD	55	H4	JW1284	ECK1286	b1291	EG12304	946203	1
sapF	45	A10	JW1283	ECK1285	b1290	EG12305	945335	1
sbcB	59	B11	JW1993	ECK2005	b2011	EG10926	946529	30	0	4	0.234631	0.0237136	-2.09739	0.152212	0.178306	0.0112698	-2.4898	0.0932518	-0.249278	0.152212	0.0654032	0.000140186	0.000288329	0.00163745	0.0932518	0.0654032	0.980027	0.984823	0.221793	0.165607	0.0778808	0.00442334	0.0146493
sbcC	39	E6	JW0387	ECK0391	b0397	EG10927	949076	1
sbcD	49	F5	JW0388	ECK0392	b0398	EG11094	945049	1
sbmA	61	E10	JW0368	ECK0372	b0377	EG10928	946884	1
sbmC	A	D2	JW1991	ECK2003	b2009	EG11892	946546	1
sbp	55	A12	JW3888	ECK3909	b3917	EG10929	948411	2.5
sdaA	47	E5	JW1803	ECK1812	b1814	EG10930	946331	1
sdaB	47	C8	JW2768	ECK2792	b2797	EG11623	947262	1
sdaC	57	A11	JW2767	ECK2791	b2796	EG12142	947264	1
sdhA	1	C12	JW0713	ECK0712	b0723	EG10931		10	0	4	0.266731	0.00380745	-1.90665	0.020542	0.175581	0.00405216	-2.51008	0.0336281	-0.0585438	0.020542	0.0654032	0.370774	0.429721	-0.0186461	0.0336281	0.0654032	0.775585	0.814596	0.0781997	0.0220755	0.0778808	0.315392	0.442554
sdhB	1	D12	JW0714	ECK0713	b0724	EG10932	945300	46.6667	5.7735	4	0.139631	0.0492918	-2.91087	0.525148	0.134156	0.00496143	-2.89876	0.0534322	-1.06276	0.525148	0.0654032	1.32443e-57	8.5879e-56	-0.40732	0.0534322	0.0654032	5.20029e-10	1.90112e-09	0.338748	0.520442	0.0778808	1.39692e-05	0.000130379
sdhC	1	A12	JW0711	ECK0710	b0721	EG10933		13.3333	5.7735	4	0.234131	0.00510261	-2.09487	0.0312394	0.154856	0.00527091	-2.69162	0.0489919	-0.246758	0.0312394	0.0654032	0.000163634	0.000333218	-0.200188	0.0489919	0.0654032	0.00222138	0.00380798	0.0183376	0.06828	0.0778808	0.813866	0.879546
sdhD	1	B12	JW0712	ECK0711	b0722	EG10934	945322	1
sdiA	1	F10	JW1901	ECK1915	b1916	EG10935	946421	1
secB	91,93,95 comb	G9	JW3584	ECK3599	b3609	EG10937	948123	1
secG	45	D12	JW3142	ECK3164	b3175	EG12095	947720	1
selA	61	H5	JW3564	ECK3580	b3591	EG10941	948124	5
selB	61	G5	JW3563	ECK3579	b3590	EG10942	948103	1
selD	57	G5	JW1753	ECK1762	b1764	EG10943	946768	1
seqA	39	H6	JW0674	ECK0675	b0687	EG12197	945272	66.6667	14.4338	4	0.282231	0.00774618	-1.82546	0.039609	0.174531	0.00575587	-2.51904	0.0481244	0.0226492	0.039609	0.0654032	0.729134	0.772393	-0.027605	0.0481244	0.0654032	0.672993	0.719104	0.0167498	0.0417631	0.0778808	0.829724	0.884273
serA	41	B10	JW2880	ECK2909	b2913	EG10944	945258	1
serB	43	A1	JW4351	ECK4380	b4388	EG10945	948913	1
serC	41	C4	JW0890	ECK0898	b0907	EG10946	945527	11.6667	2.88675	4	0.222306	0.0225634	-2.17504	0.148153	0.136731	0.0140552	-2.87636	0.149402	-0.326934	0.148153	0.0654032	6.00887e-07	1.6199e-06	-0.384925	0.149402	0.0654032	4.28507e-09	1.42681e-08	-0.114565	0.208937	0.0778808	0.141359	0.236623
setA	A	D5	JW0069	ECK0072	b0070	EG11754	944793	1
setB	81	C12	JW2157	ECK2163	b2170	EG12034		10	0	4	0.261856	0.00739431	-1.93359	0.0408062	0.172431	0.0122683	-2.53864	0.102582	-0.0854781	0.0408062	0.0654032	0.191305	0.238551	-0.0472083	0.102582	0.0654032	0.470456	0.530285	0.0670505	0.104982	0.0778808	0.389323	0.519097
setC	37	A1	JW3633	ECK3649	b3659	EG11687	948177	1
sfcA	77	B1	JW5238	ECK1473	b1479	EG10948	946031	1
sfmA	43	D10	JW0519	ECK0523	b0530	EG13881	945522	1
sfmC	43	E10	JW0520	ECK0524	b0531	EG13882	945367	15	13.2288	4	0.223556	0.0233878	-2.16747	0.155771	0.121306	0.0152904	-3.05189	0.182142	-0.319359	0.155771	0.0654032	1.0847e-06	2.83124e-06	-0.560458	0.182142	0.0654032	1.44949e-17	9.86616e-17	-0.294996	0.16418	0.0778808	0.00015415	0.000959155
sfmD	29	F8	JW0521	ECK0525	b0532	EG13883	945160	1
sfmF	67	F6	JW5072	ECK0527	b0534	EG12388	944977	1
sfmH	85	D11	JW5071	ECK0526	b0533	EG13884	945407	1
sfsA	49	H8	JW0142	ECK0145	b0146	EG10949	944855	1
sfsB	51	H9	JW3155	ECK3177	b3188	EG10656	947960	1
sgbE	83	D11	JW3555	ECK3572	b3583	EG12287	948099	2.5
sgbH	47	D10	JW3553	ECK3570	b3581	EG12285	948098	1
sgbU	71	A5	JW5650	ECK3571	b3582	EG12286	948100	1
sgcA	57	D3	JW4264	ECK4291	b4302	EG12554	948831	1
sgcB	63	A12	JW5967	ECK4294	b4565	EG14343	1450295	1
sgcC	65	E1	JW4266	ECK4293	b4304	EG12556	946849	1
sgcE	73	D6	JW4263	ECK4290	b4301	EG12553	948829	1
sgcQ	65	D1	JW4265	ECK4292	b4303	EG12555	948834	1
sgcR	61	E9	JW4262	ECK4289	b4300	EG12552	946830	1
sgcX	79	A5	JW5776	ECK4295	b4305	EG12557	948840	1
sgrR	25	H4	JW0068	ECK0070	b0069	EG12094	944788	1
shiA	55	F9	JW1962	ECK1976	b1981	EG20205	946495	1
sieB	67	E9	JW5209	ECK1351	b1353	EG12154	945913	1
sixA	41	F8	JW2337	ECK2334	b2340	EG14126	946815	1
slp	7	E3	JW3474	ECK3490	b3506	EG11890	948022	25	8.66025	4	0.176431	0.0114637	-2.50517	0.0955924	0.111106	0.0121486	-3.17611	0.151374	-0.657059	0.0955924	0.0654032	1.76899e-23	1.94589e-22	-0.684676	0.151374	0.0654032	2.49004e-25	3.1626e-24	-0.200892	0.123458	0.0778808	0.00992903	0.0287149
slt	43	B1	JW4355	ECK4384	b4392	EG10950	948908	1
slyA	77	B3	JW5267	ECK1638	b1642	EG13408	946167	40	0	4	0.243181	0.0218705	-2.04423	0.128848	0.170431	0.00959045	-2.55446	0.0815406	-0.196124	0.128848	0.0654032	0.00272748	0.00462209	-0.0630263	0.0815406	0.0654032	0.335274	0.39264	0.122765	0.0672198	0.0778808	0.115029	0.201874
slyB	45	C1	JW1633	ECK1637	b1641	EG13409	946801	2.5
slyD	61	E5	JW3311	ECK3336	b3349	EG11663	947859	1
slyX	35	H4	JW3310	ECK3335	b3348	EG11664	947849	1
smf	73	E9	JW5708	ECK3272	b4473	EG11604	2847708	30	0	4	0.260356	0.0223671	-1.94563	0.128574	0.134881	0.00674191	-2.89157	0.0713665	-0.0975275	0.128574	0.0654032	0.135992	0.174888	-0.400136	0.0713665	0.0654032	1.03539e-09	3.66551e-09	-0.278088	0.19384	0.0778808	0.000360102	0.00189592
smg	35	C4	JW3245	ECK3271	b3284	EG11605	947781	25	8.66025	4	0.257631	0.0279974	-1.96342	0.164341	0.130306	0.00643914	-2.94138	0.0727878	-0.115317	0.164341	0.0654032	0.0779451	0.10541	-0.449945	0.0727878	0.0654032	6.90568e-12	3.02769e-11	-0.316395	0.103038	0.0778808	4.94377e-05	0.00037597
smpA	61	C1	JW2598	ECK2613	b2617	EG10952	945583	1
smpB	45	G4	JW2601	ECK2616	b2620	EG11782	947296	33.3333	5.7735	4	0.227956	0.0153886	-2.13568	0.0986132	0.132056	0.0246194	-2.938	0.251721	-0.287571	0.0986132	0.0654032	1.12569e-05	2.6266e-05	-0.446566	0.251721	0.0654032	9.87065e-12	4.22245e-11	-0.201655	0.30645	0.0778808	0.00965133	0.0281764
smtA	83	E8	JW0904	ECK0912	b0921	EG12167	945547	1
sodB	31	A3	JW1648	ECK1652	b1656	EG10954	944953	2.5
sodC	31	B3	JW1638	ECK1642	b1646	EG13419	945343	1
sohA	9	B4	JW3098	ECK3117	b3129	EG10955	947639	1
sohB	7	E12	JW1264	ECK1266	b1272	EG10956	945858	1
solA	41	G4	JW1046	ECK1044	b1059	EG12669	944983	1
soxR	1	C8	JW4024	ECK4055	b4063	EG10957	948566	1
soxS	1	D8	JW4023	ECK4054	b4062	EG10958	948567	1
speA	47	H8	JW2905	ECK2933	b2938	EG10959	947432	26.6667	5.7735	4	0.230656	0.0120856	-2.1177	0.0768195	0.119131	0.00854108	-3.07212	0.102468	-0.269594	0.0768195	0.0654032	3.82904e-05	8.43895e-05	-0.580687	0.102468	0.0654032	9.90405e-19	7.57875e-18	-0.347398	0.139591	0.0778808	8.38869e-06	8.07411e-05
speB	89	F5	JW2904	ECK2932	b2937	EG10960	947715	21.6667	7.63763	4	0.261731	0.00681053	-1.93421	0.0377867	0.115306	0.012161	-3.12261	0.154641	-0.0861041	0.0377867	0.0654032	0.188075	0.235476	-0.631172	0.154641	0.0654032	8.28985e-22	8.17048e-21	-0.516509	0.117469	0.0778808	3.7377e-11	1.04656e-09
speC	69	A7	JW5482	ECK2960	b2965	EG10961	947457	2.5
speD	47	B2	JW0116	ECK0119	b0120	EG10962	947719	1
speE	5	G8	JW0117	ECK0120	b0121	EG10963	947726	1
speF	47	F3	JW0680	ECK0681	b0693	EG10964	945297	1
speG	41	D6	JW1576	ECK1579	b1584	EG12447	946117	1
sppA	9	B1	JW1755	ECK1764	b1766	EG10968	946281	1
spr	45	D4	JW2163	ECK2169	b2175	EG14076	946686	1
sprT	9	F3	JW2911	ECK2939	b2944	EG12122	947443	1
spy	29	E6	JW1732	ECK1741	b1743	EG13490	946253	1
sra	57	E5	JW5962	ECK1474	b1480	EG11508	946030	1
srlA	73	E6	JW5429	ECK2697	b2702	EG10969	947575	1
srlB	57	E10	JW2673	ECK2699	b2704	EG10970	948971	1
srlD	51	H6	JW2674	ECK2700	b2705	EG10971	948937	1
srlE	73	F6	JW5430	ECK2698	b2703	EG14373	948933	1
srlR	1	G10	JW2676	ECK2702	b2707	EG10974	948942	1
srmB	7	G9	JW2560	ECK2574	b2576	EG10975	947055	20	8.66025	4	0.233956	0.00337676	-2.0958	0.0206819	0.142681	0.0128709	-2.81358	0.131114	-0.247694	0.0206819	0.0654032	0.000154528	0.000315718	-0.322143	0.131114	0.0654032	8.74309e-07	2.31645e-06	-0.103013	0.135536	0.0778808	0.18601	0.292302
sseA	79	H10	JW2505	ECK2517	b2521	EG11600	946993	1
sseB	77	H11	JW5404	ECK2519	b2522	EG11601	946994	1
ssnA	61	F1	JW2847	ECK2875	b2879	EG13062	949072	1
sspA	43	A8	JW3198	ECK3218	b3229	EG10977	944744	1
sspB	53	B10	JW3197	ECK3217	b3228	EG10978	944774	1
sstT	33	D10	JW3060	ECK3080	b3089	EG12732	947605	1
ssuA	59	A8	JW0919	ECK0927	b0936	EG13707	945560	1
ssuB	55	B3	JW0916	ECK0924	b0933	EG12358	947220	1
ssuC	67	G7	JW5121	ECK0925	b0934	EG13705	947216	1
ssuD	61	E12	JW0918	ECK0926	b0935	EG13706	945557	1
ssuE	85	C9	JW0920	ECK0928	b0937	EG13708		13.3333	2.88675	4	0.264781	0.00800417	-1.91762	0.0437789	0.164031	0.00689565	-2.60893	0.0613981	-0.0695167	0.0437789	0.0654032	0.287891	0.342688	-0.117494	0.0613981	0.0654032	0.0724944	0.0989071	-0.0135543	0.0881671	0.0778808	0.861843	0.907039
stfE	75	H8	JW5172	ECK1143	b1157	EG11818		1
stfQ	25	D4	JW1540	ECK1540	b1547	EG13826	946098	1
stfR	25	C4	JW1366	ECK1367	b1372	EG13370	945207	1
sthA	69	E11	JW5551	ECK3954	b3962	EG11428	948461	1
stpA	1	E8	JW2644	ECK2663	b2669	EG11554	947130	1
sucB	1	F12	JW0716	ECK0715	b0727	EG10980	945307	40	0	4	0.195931	0.00953258	-2.35288	0.0707743	0.161206	0.00765131	-2.63423	0.0680676	-0.504768	0.0707743	0.0654032	1.47401e-14	7.63019e-14	-0.142794	0.0680676	0.0654032	0.0290702	0.0425855	0.242534	0.0556902	0.0778808	0.00185724	0.00697599
sucC	1	G12	JW0717	ECK0716	b0728	EG10981	945312	1
sucD	83	D2	JW0718	ECK0717	b0729	EG10982	945314	55	18.0278	4	0.243181	0.0213674	-2.0439	0.122863	0.166956	0.0104599	-2.58461	0.0912899	-0.195796	0.122863	0.0654032	0.00277273	0.00469231	-0.0931747	0.0912899	0.0654032	0.154342	0.195829	0.092404	0.15102	0.0778808	0.235501	0.347887
sufA	19	A11	JW1674	ECK1680	b1684	EG11378	949014	2.5
sufB	77	G3	JW5273	ECK1679	b1683	EG13965	945753	33.3333	5.7735	4	0.277506	0.0208545	-1.85252	0.110032	0.173256	0.00374555	-2.52928	0.0315196	-0.00441638	0.110032	0.0654032	0.946167	0.955473	-0.037842	0.0315196	0.0654032	0.562894	0.619113	0.0240107	0.135642	0.0778808	0.75787	0.841297
sufC	29	H5	JW1672	ECK1678	b1682	EG13964	946128	1
sufD	81	F6	JW1671	ECK1677	b1681	EG13963	944878	1
sufE	17	F9	JW1669	ECK1675	b1679	EG13961	946173	1
sufI	33	F6	JW2985	ECK3008	b3017	EG11376	944982	2.5
sufS	63	E3	JW1670	ECK1676	b1680	EG13962	946185	1
sugE	71	H12	JW5738	ECK4144	b4148	EG11616	948671	1
sulA	45	C9	JW0941	ECK0949	b0958	EG10984	947335	1
surA	61	G9	JW0052	ECK0054	b0053	EG10985	944812	1
surE	63	F5	JW2714	ECK2739	b2744	EG11817	947211	1
syd	45	A12	JW2764	ECK2788	b2793	EG12959	947271	1
tag	79	E10	JW3518	ECK3536	b3549	EG10986	947137	1
talA	3	E5	JW2448	ECK2459	b2464	EG11797	947006	1
talB	1	H10	JW0007	ECK0008	b0008	EG11556	944748	1
tam	51	E1	JW1512	ECK1512	b1519	EG13812	946074	1
tas	33	F2	JW2802	ECK2830	b2834	EG13093	947306	1
tatA	63	G9	JW3813	ECK3830	b3836	EG11478	948321	1
tatB	71	F1	JW5580	ECK3831	b3838	EG14322	948319	51.6667	40.4145	4	0.277806	0.0055596	-1.84807	0.0289019	0.189906	0.00960673	-2.39804	0.0733658	4.12782e-05	0.0289019	0.0654032	0.999496	0.999496	0.0934002	0.0733658	0.0654032	0.153348	0.194767	0.152371	0.0694324	0.0778808	0.0504778	0.104899
tatC	61	B6	JW3815	ECK3832	b3839	EG11479	948328	1
tatD	73	B8	JW5931	ECK3833	b4483	EG11481	2847752	1
tatE	53	H11	JW0622	ECK0620	b0627	EG11305	945228	1
tauA	59	G6	JW0357	ECK0362	b0365	EG13300	945030	1
tauB	39	D12	JW0358	ECK0363	b0366	EG13299	945027	1
tauC	39	E12	JW0359	ECK0364	b0367	EG13301	945026	1
tauD	27	H11	JW0360	ECK0365	b0368	EG12423	945021	1
tbpA	59	B6	JW0067	ECK0069	b0068	EG11574	946306	1
tdcA	1	F8	JW3089	ECK3107	b3118	EG10989	947494	1
tdcB	65	H7	JW3088	ECK3106	b3117	EG10990	947633	1
tdcC	65	G7	JW3087	ECK3105	b3116	EG10991	947629	1
tdcD	61	G2	JW5806	ECK3104	b3115	EG11172	947635	1
tdcE	85	H12	JW5522	ECK3103	b3114	EG12758	947623	1
tdcG	73	G7	JW5520	ECK3101	b4471	EG12756	2847724	1
tdcR	87	F6	JW5525	ECK3108	b3119	EG10992	944907	1
tdh	47	E10	JW3591	ECK3606	b3616	EG10993	948139	1
tdk	49	G7	JW1226	ECK1233	b1238	EG10994	945834	2.5
tehA	63	C2	JW1425	ECK1422	b1429	EG11883	945852	1
tehB	63	D2	JW1426	ECK1423	b1430	EG11884	945979	1
tesA	7	A11	JW0483	ECK0488	b0494	EG11542	945127	21.6667	7.63763	4	0.220981	0.0293593	-2.18807	0.199426	0.164931	0.00448144	-2.60046	0.0388688	-0.339964	0.199426	0.0654032	2.11201e-07	6.03496e-07	-0.109023	0.0388688	0.0654032	0.0956023	0.127057	0.16976	0.199751	0.0778808	0.0293331	0.0679293
tesB	49	A2	JW0442	ECK0446	b0452	EG10995	945074	1
tfaD	87	H7	JW5815	ECK0553	b0561	EG13640		1
tfaE	65	C4	JW1142	ECK1142	b1156	EG11120	945723	1
tfaQ	15	H1	JW1539	ECK1539	b1546	EG13825	946060	1
tfaS	87	A6	JW5383	ECK2347	b2353	EG14134		1
tgt	57	C4	JW0396	ECK0400	b0406	EG10996		10	2.88675	4	0.237856	0.00301814	-2.07193	0.0182536	0.166031	0.00277789	-2.59063	0.024311	-0.223818	0.0182536	0.0654032	0.000627368	0.00116579	-0.099191	0.024311	0.0654032	0.129442	0.166987	0.104504	0.0152362	0.0778808	0.17972	0.286067
thiC	43	D9	JW3958	ECK3986	b3994	EG11585	948492	1
thiD	65	G3	JW2090	ECK2096	b2103	EG14068		33.3333	5.7735	4	0.245706	0.00581457	-2.02529	0.0339692	0.172081	0.0118979	-2.54139	0.0986393	-0.177187	0.0339692	0.0654032	0.0067733	0.011038	-0.0499511	0.0986393	0.0654032	0.445065	0.504434	0.123597	0.113808	0.0778808	0.112588	0.199991
thiE	43	C9	JW3957	ECK3985	b3993	EG11586	948491	1
thiF	63	D10	JW3956	ECK3984	b3992	EG11587		10	5	4	0.246731	0.00596965	-2.0193	0.0345238	0.145731	0.00805543	-2.78027	0.0796453	-0.171192	0.0345238	0.0654032	0.00889004	0.0142797	-0.288833	0.0796453	0.0654032	1.0302e-05	2.42954e-05	-0.11916	0.102982	0.0778808	0.126085	0.218005
thiG	69	D11	JW5549	ECK3982	b3991	EG11589	948493	1
thiH	43	B9	JW3953	ECK3981	b3990	EG11590	948494	1
thiI	A	D8	JW0413	ECK0417	b0423	EG13273	945067	1
thiM	43	G5	JW2091	ECK2097	b2104	EG14069	945142	1
thiP	25	G4	JW0066	ECK0068	b0067	EG11573	944784	1
thiQ	27	E10	JW0065	ECK0067	b0066	EG11572	944785	1
thiS	63	C10	JW3955	ECK3983	b4407	EG14363	2847702	1
thrA	83	A8	JW0001	ECK0002	b0002	EG10998	945803	1
thrB	41	C2	JW0002	ECK0003	b0003	EG10999	947498	1
thrC	65	D2	JW0003	ECK0004	b0004	EG11000	945198	10	0	4	0.149331	0.00901018	-2.74541	0.0878978	0.141981	0.00487716	-2.81686	0.0490981	-0.8973	0.0878978	0.0654032	6.3343e-42	2.22967e-40	-0.325423	0.0490981	0.0654032	6.76722e-07	1.81244e-06	0.313676	0.0938556	0.0778808	5.7349e-05	0.000415611
thrL	79	D11	JW4367	ECK0001	b0001	EG11277	944742	1
tiaE	71	E5	JW5656	ECK3540	b3553	EG12272	948074	1
tig	29	G11	JW0426	ECK0430	b0436	EG11003	945081	1
tktA	5	A6	JW5478	ECK2930	b2935	EG11427	947420	1
tktB	3	F5	JW2449	ECK2460	b2465	EG12100	945865	1
tldD	85	D8	JW3213	ECK3233	b3244	EG12826	947749	1
tnaA	63	E9	JW3686	ECK3701	b3708	EG11005	948221	1
tnaB	87	G3	JW5619	ECK3702	b3709	EG11006	948220	36.6667	5.7735	4	0.230631	0.0492669	-2.14207	0.318307	0.195131	0.0132716	-2.36	0.0986618	-0.293963	0.318307	0.0654032	7.15953e-06	1.72952e-05	0.131431	0.0986618	0.0654032	0.044544	0.063443	0.380474	0.29859	0.0778808	1.07153e-06	1.26935e-05
tnaC	67	D3	JW3685	ECK3700	b3707	EG11276	948223	1
tolA	91,93,95 comb	C11	JW0729	ECK0728	b0739	EG11007	946625	1
tolB	67	C7	JW5100	ECK0729	b0740	EG11008	945429	16.6667	2.88675	4	0.252106	0.00627767	-1.98823	0.035731	0.169556	0.0156489	-2.56503	0.138754	-0.140122	0.035731	0.0654032	0.0322168	0.0468607	-0.0735983	0.138754	0.0654032	0.260526	0.313446	0.0759876	0.127173	0.0778808	0.329275	0.453766
tolC	79	B4	JW5503	ECK3026	b3035	EG11009	947521	30	0	4	0.235406	0.0368162	-2.09925	0.215873	0.121556	0.0139736	-3.04753	0.167144	-0.251143	0.215873	0.0654032	0.000124912	0.000258459	-0.556096	0.167144	0.0654032	2.55529e-17	1.70168e-16	-0.334735	0.325289	0.0778808	1.76277e-05	0.000157372
tolQ	61	A12	JW0727	ECK0726	b0737	EG11010	948900	1
tolR	61	B12	JW0728	ECK0727	b0738	EG11011	945328	1
tonB	67	A9	JW5195	ECK1246	b1252	EG11012	945843	1
topB	39	H7	JW1752	ECK1761	b1763	EG11014	946141	1
torA	49	F11	JW0982	ECK0988	b0997	EG11814		23.3333	15.2753	4	0.278381	0.00990522	-1.84555	0.0512956	0.173681	0.011534	-2.52779	0.0934689	0.00255694	0.0512956	0.0654032	0.968816	0.974353	-0.0363597	0.0934689	0.0654032	0.578288	0.633285	0.0209847	0.133431	0.0778808	0.7876	0.863276
torC	49	E11	JW0981	ECK0987	b0996	EG11815	946252	1
torD	61	C8	JW0983	ECK0989	b0998	EG12195	945625	1
torI	69	C3	JW5387	ECK2359	b4501	EG14411	1450232	1
torR	3	H9	JW0980	ECK0986	b0995	EG12615		21.6667	7.63763	4	0.274981	0.01689	-1.86462	0.0881881	0.151456	0.0114109	-2.72602	0.106516	-0.0165157	0.0881881	0.0654032	0.80065	0.835933	-0.234581	0.106516	0.0654032	0.000338768	0.000654173	-0.164906	0.128153	0.0778808	0.0342838	0.0770759
torS	89	F4	JW5135	ECK0984	b0993	EG12617	945595	1
torT	53	C8	JW0979	ECK0985	b0994	EG12616	946289	1
torY	51	E3	JW1862	ECK1874	b1873	EG13277	946490	1
torZ	59	B10	JW1861	ECK1873	b1872	EG13276	946389	1
tpiA	B	B2	JW3890	ECK3911	b3919	EG11015	948409	43.3333	5.7735	4	0.118756	0.0182255	-3.08678	0.223065	0.102756	0.0117738	-3.28976	0.164538	-1.23868	0.223065	0.0654032	8.82047e-77	1.20742e-74	-0.798326	0.164538	0.0654032	1.08584e-33	2.15767e-32	0.0614723	0.321078	0.0778808	0.429974	0.555245
tpx	31	C3	JW1317	ECK1320	b1324	EG12672	945880	2.5
treA	5	A4	JW1186	ECK1185	b1197	EG11017	945757	1
treB	57	G2	JW4199	ECK4235	b4240	EG12127		10	2.88675	4	0.268031	0.0195196	-1.90243	0.106028	0.177781	0.00709319	-2.49266	0.0564899	-0.0543239	0.106028	0.0654032	0.406248	0.464283	-0.00122971	0.0564899	0.0654032	0.985	0.987404	0.0928879	0.157192	0.0778808	0.233058	0.345901
treC	47	E12	JW4198	ECK4234	b4239	EG11402	948762	1
treF	51	E11	JW3487	ECK3504	b3519	EG12245	948037	1
treR	1	G8	JW4200	ECK4236	b4241	EG12202	948760	1
trg	45	B10	JW1417	ECK1415	b1421	EG11018	945995	1
trkA	59	A2	JW3251	ECK3276	b3290	EG11019		33.3333	5.7735	4	0.264831	0.0110515	-1.91782	0.0612801	0.164356	0.00810941	-2.60642	0.0713571	-0.0697121	0.0612801	0.0654032	0.286539	0.341408	-0.114988	0.0713571	0.0654032	0.0787972	0.106329	-0.010922	0.121132	0.0778808	0.888477	0.926061
trkD	71	F2	JW5609	ECK3741	b3747	EG11541	948255	1
trkG	55	G5	JW1358	ECK1362	b1363	EG11020		10	5	4	0.230606	0.00567649	-2.11683	0.035935	0.150506	0.010434	-2.73468	0.099171	-0.268722	0.035935	0.0654032	4.05586e-05	8.907e-05	-0.243241	0.099171	0.0654032	0.000202587	0.000405175	-0.0105151	0.0879097	0.0778808	0.892607	0.928585
trkH	73	A8	JW5576	ECK3841	b3849	EG11021	948333	1
trmA	B	C6	JW3937	ECK3957	b3965	EG11022	947143	1
trmC	77	F10	JW5380	ECK2318	b2324	EG14114		10	0	4	0.201631	0.0145092	-2.31294	0.101925	0.125981	0.0149294	-2.99699	0.182157	-0.464835	0.101925	0.0654032	1.38792e-12	6.40418e-12	-0.505556	0.182157	0.0654032	1.34282e-14	7.13084e-14	-0.146044	0.142792	0.0778808	0.0608323	0.122763
trmE	47	A2	JW3684	ECK3699	b3706	EG10997	948222	1
trmH	81	G1	JW3626	ECK3641	b3651	EG10967	948161	1
trmU	59	D8	JW1119	ECK1119	b1133	EG11344	945690	46.6667	5.7735	4	0.226406	0.0064381	-2.14345	0.0411992	0.0968062	0.0211846	-3.39409	0.310558	-0.295347	0.0411992	0.0654032	6.48372e-06	1.57243e-05	-0.902655	0.310558	0.0654032	2.14472e-42	7.77146e-41	-0.652717	0.345619	0.0778808	0	0
trpA	41	H4	JW1252	ECK1254	b1260	EG11024	946204	1
trpB	41	A5	JW1253	ECK1255	b1261	EG11025	945768	1
trpC	59	F8	JW1254	ECK1256	b1262	EG11026	945519	1
trpD	41	B5	JW1255	ECK1257	b1263	EG11027	945109	1
trpE	41	C5	JW1256	ECK1258	b1264	EG11028	945846	1
trpL	67	C2	JW1257	ECK1259	b1265	EG11274		15	13.2288	4	0.240456	0.0100808	-2.05712	0.0611035	0.139006	0.00401279	-2.84723	0.0417993	-0.20901	0.0611035	0.0654032	0.00140531	0.00247688	-0.355796	0.0417993	0.0654032	5.6345e-08	1.67674e-07	-0.161674	0.0260073	0.0778808	0.037963	0.0841195
trpR	1	H8	JW4356	ECK4385	b4393	EG11029	948917	1
truA	57	C6	JW2315	ECK2312	b2318	EG10454	946793	1
truB	A	E6	JW3135	ECK3155	b3166	EG11177	947687	1
truD	21	B1	JW2715	ECK2740	b2745	EG13109	947214	1
trxA	87	G12	JW5856	ECK3773	b3781	EG11031	23335415	40	10	4	0.257406	0.0100174	-1.95872	0.0571242	0.136906	0.0208756	-2.88068	0.211619	-0.110612	0.0571242	0.0654032	0.0908669	0.121287	-0.389249	0.211619	0.0654032	2.87643e-09	9.70357e-09	-0.258741	0.175352	0.0778808	0.000900626	0.00387962
trxB	49	B7	JW0871	ECK0879	b0888	EG11032	949054	1
trxC	43	B7	JW2566	ECK2580	b2582	EG11887	947062	1
tsgA	35	F5	JW3327	ECK3352	b3364	EG11262	947869	1
tsr	83	G10	JW4318	ECK4345	b4355	EG11034	948884	1
tsx	5	A7	JW0401	ECK0405	b0411	EG11035	946242	1
ttdA	51	A9	JW3033	ECK3051	b3061	EG11168		10	2.88675	4	0.238906	0.0196683	-2.06903	0.115735	0.124931	0.0148527	-3.00832	0.169504	-0.220919	0.115735	0.0654032	0.000737439	0.00135399	-0.516887	0.169504	0.0654032	3.4613e-15	1.92086e-14	-0.315067	0.179112	0.0778808	5.3164e-05	0.000394567
ttdB	51	B9	JW3034	ECK3052	b3062	EG11169	947568	1
ttk	71	C4	JW5641	ECK3631	b3641	EG11191	948158	1
tufA	B	B6	JW3301	ECK3326	b3339	EG11036	947838	36.6667	5.7735	4	0.279831	0.0172801	-1.83936	0.0867582	0.197231	0.00403196	-2.34226	0.0292542	0.00874469	0.0867582	0.0654032	0.893643	0.915185	0.149172	0.0292542	0.0654032	0.0226109	0.0340962	0.202516	0.0576771	0.0778808	0.00934662	0.0274168
tufB	B	G4	JW3943	ECK3971	b3980	EG11037	948482	1
tus	39	G7	JW1602	ECK1605	b1610	EG11038	945135	1
tynA	63	B2	JW1381	ECK1383	b1386	EG13140	945939	1
tyrA	41	E9	JW2581	ECK2597	b2600	EG11039	947115	1
tyrB	41	H12	JW4014	ECK4046	b4054	EG11040	948563	1
tyrP	55	D9	JW1895	ECK1906	b1907	EG11041	946412	1
tyrR	1	A9	JW1316	ECK1319	b1323	EG11042	945879	1
ubiC	71	F10	JW5713	ECK4031	b4039	EG11369	948545	1
ubiE	43	D8	JW5581	ECK3827	b3833	EG11473	948926	1
ubiF	25	G8	JW0659	ECK0654	b0662	EG13658	945261	11.6667	2.88675	4	0.323906	0.0219872	-1.62874	0.0949161	0.148406	0.00408279	-2.75278	0.0393205	0.219364	0.0949161	0.0654032	0.000803609	0.00146674	-0.261345	0.0393205	0.0654032	6.55663e-05	0.000140483	-0.344166	0.10458	0.0778808	1.01632e-05	9.63157e-05
ubiG	89	E5	JW2226	ECK2224	b2232	EG11143	946607	1
ubiH	79	B10	JW2875	ECK2902	b2907	EG11324	947388	1
ubiX	91,93,95 comb	D5	JW2308	ECK2305	b2311	EG11044	949033	20.8333	18.8193	8	0.254006	0.00876222	-1.97781	0.0492669	0.177081	0.00761258	-2.4987	0.0626293	-0.129698	0.0492669	0.047128	0.00594846	0.00975833	-0.00726299	0.0626293	0.047128	0.877529	0.902434	0.135584	0.0633069	0.0561191	0.0157352	0.0419604
ucpA	69	E3	JW5394	ECK2421	b2426	EG12133	946898	1
udk	85	D10	JW2051	ECK2060	b2066	EG11701	946597	1
udp	85	B5	JW3808	ECK3825	b3831	EG11045	948987	1
ugd	47	F5	JW2010	ECK2023	b2028	EG13407	946571	1
ugpA	59	B3	JW3417	ECK3436	b3452	EG11046	947957	1
ugpB	59	C3	JW3418	ECK3437	b3453	EG11047	947962	1
ugpC	63	H7	JW3415	ECK3434	b3450	EG11048	947953	1
ugpE	59	A3	JW3416	ECK3435	b3451	EG11049	947959	1
ugpQ	47	B10	JW3414	ECK3433	b3449	EG11050	947955	1
uhpA	5	A2	JW3644	ECK3660	b3669	EG11051	948178	1
uhpB	5	H1	JW3643	ECK3659	b3668	EG11052	948195	1
uhpC	67	C3	JW3642	ECK3658	b3667	EG11053	948184	1
uhpT	59	H5	JW3641	ECK3657	b3666	EG11054	948201	1
uidA	51	C2	JW1609	ECK1612	b1617	EG11055		13.3333	7.63763	4	0.276181	0.00419762	-1.85644	0.021834	0.208656	0.011607	-2.26247	0.0801016	-0.00832969	0.021834	0.0654032	0.898662	0.918037	0.228966	0.0801016	0.0654032	0.000468703	0.000887009	0.293348	0.0860358	0.0778808	0.000167768	0.0010148
uidB	51	B2	JW1608	ECK1611	b1616	EG11658	947484	1
uidC	67	E2	JW1607	ECK1610	b1615	EG12668		10	0	4	0.221031	0.0107246	-2.17896	0.0701787	0.145506	0.00581055	-2.78171	0.0573854	-0.330849	0.0701787	0.0654032	4.40652e-07	1.20373e-06	-0.29027	0.0573854	0.0654032	9.30909e-06	2.21405e-05	-0.01738	0.0889725	0.0778808	0.82342	0.882229
uidR	1	B9	JW1610	ECK1613	b1618	EG12667	946150	1
[truncated: 1,815 more rows]

## Sheet: Readme_Enrichment
Column	Explanation
Category	Annotation category
Term_ID	Annotation term ID
Term	Annotation term
Size_EC	Annotation term set size in E. coli
Size_KeioS	Annotation term set size in screened part of Keio library
Size_MICo5	Annotation term set size with MIC>5
Coverage_EC	Size_MICo5/Size_EC
Coverage_KeioS	Size_MICo5/Size_KeioS
Enrichment_MIC_p.value	Enrichment (Hypergeometric test) for MIC>5: p-value
Enrichment_MIC_FDR	Enrichment (Hypergeometric test) for MIC>5: False discovery rate

## Sheet: Enrichment
Category	Term_ID	Term	Size_EC	Size_KeioS	Size_MICo5	Coverage_EC	Coverage_KeioS	Enrichment_MIC_p.value	Enrichment_MIC_FDR
EcoCyc	PYRIDOXSYN-PWY	Pyridoxal 5-phosphate biosynthesis I	7	6	5	0.714286	0.833333	0.000400108	0.00388727
EcoCyc	PWY0-1329	Succinate to cytochrome bo oxidase electron transfer	8	5	4	0.5	0.8	0.00224031	0.00995692
KEGG	00750	Vitamin B6 metabolism	9	9	7	0.777778	0.777778	4.62475e-05	0.0018499
EcoCyc	PWY-6163	Chorismate biosynthesis from 3-dehydroquinate	7	7	5	0.714286	0.714286	0.00122668	0.00613338
EcoCyc	1CMET2-PWY	N10-formyl-tetrahydrofolate biosynthesis	12	7	5	0.416667	0.714286	0.00122668	0.00613338
EcoCyc	PWY0-1353	Succinate to cytochrome bd oxidase electron transfer	9	7	4	0.444444	0.571429	0.0121794	0.0442888
EcoCyc	TCA	TCA cycle I (prokaryotic)	19	17	9	0.473684	0.529412	0.000292007	0.00388727
EcoCyc	PWY0-1296	Purine ribonucleosides degradation	4	4	2	0.5	0.5	0.110125	0.191522
KEGG	00670	One carbon pool by folate	13	9	4	0.307692	0.444444	0.0341597	0.097599
KEGG	00020	Citrate cycle (TCA cycle)	28	25	11	0.392857	0.44	0.000485908	0.00388727
KEGG	00190	Oxidative phosphorylation	41	30	13	0.317073	0.433333	0.000179787	0.00359574
KEGG	02040	Flagellar assembly	38	35	13	0.342105	0.371429	0.00107225	0.00613338
EcoCyc	PWY0-1335	NADH to cytochrome bo oxidase electron transfer I	17	14	5	0.294118	0.357143	0.0470565	0.125484
KEGG	00400	Phenylalanine, tyrosine and tryptophan biosynthesis	21	21	7	0.333333	0.333333	0.0288782	0.0888561
KEGG	00860	Porphyrin and chlorophyll metabolism	25	15	5	0.2	0.333333	0.0621382	0.146208
EcoCyc	PWY0-1352	Nitrate reduction VIII (dissimilatory)	19	19	6	0.315789	0.315789	0.0540496	0.135124
EcoCyc	PWY0-1334	NADH to cytochrome bd oxidase electron transfer I	18	16	5	0.277778	0.3125	0.079623	0.173091
EcoCyc	PWY0-1347	NADH to trimethylamine N-oxide electron transfer	17	17	5	0.294118	0.294118	0.0994426	0.180805
KEGG	00480	Glutathione metabolism	18	17	5	0.277778	0.294118	0.0994426	0.180805
KEGG	00010	Glycolysis / Gluconeogenesis	40	34	10	0.25	0.294118	0.0239859	0.0799531
KEGG	00230	Purine metabolism	87	63	18	0.206897	0.285714	0.00410678	0.0164271
KEGG	03440	Homologous recombination	27	19	5	0.185185	0.263158	0.145556	0.242594
EcoCyc	PWY0-1568	NADH to cytochrome bd oxidase electron transport II	6	4	1	0.166667	0.25	0.479458	0.564069
KEGG	02060	Phosphotransferase system (PTS)	45	42	10	0.222222	0.238095	0.0890961	0.178192
KEGG	00910	Nitrogen metabolism	35	30	7	0.2	0.233333	0.153827	0.246123
KEGG	00500	Starch and sucrose metabolism	32	31	7	0.21875	0.225806	0.17456	0.268554
EcoCyc	FERMENTATION-PWY	Mixed acid fermentation	33	32	7	0.212121	0.21875	0.196414	0.280592
KEGG	00051	Fructose and mannose metabolism	39	32	7	0.179487	0.21875	0.196414	0.280592
KEGG	00640	Propanoate metabolism	30	23	5	0.166667	0.217391	0.258	0.355862
KEGG	00250	Alanine, aspartate and glutamate metabolism	30	24	5	0.166667	0.208333	0.288909	0.385213
KEGG	02010	ABC transporters	182	161	31	0.17033	0.192547	0.0822183	0.173091
KEGG	00650	Butanoate metabolism	35	33	6	0.171429	0.181818	0.377354	0.486908
KEGG	00260	Glycine, serine and threonine metabolism	32	28	5	0.15625	0.178571	0.416288	0.52036
KEGG	00630	Glyoxylate and dicarboxylate metabolism	38	35	6	0.157895	0.171429	0.434811	0.527044
KEGG	00330	Arginine and proline metabolism	43	38	6	0.139535	0.157895	0.518827	0.576474
KEGG	00680	Methane metabolism	36	32	5	0.138889	0.15625	0.539597	0.583348
KEGG	02020	Two-component system	130	117	18	0.138462	0.153846	0.500275	0.571742
KEGG	00620	Pyruvate metabolism	43	34	5	0.116279	0.147059	0.596574	0.627973
EcoCyc	PWY0-163	Salvage pathways of pyrimidine ribonucleotides	7	7	1	0.142857	0.142857	0.681151	0.698617
KEGG	00240	Pyrimidine metabolism	53	36	4	0.0754717	0.111111	0.813092	0.813092

## Sheet: Readme_Enrichment_with_genes
Column	Explanation
Category	Annotation category
Term_ID	Annotation term ID
Term	Annotation term
Gene	Gene name
Plate	Keio library plate (96-well format)
Well	Keio library well in plate
MIC	Minimum inhibitory concentration of 5-FU for worms grown on particular bacterial knockout. MIC <=5: MIC estimate from primary screen, MIC>5: MIC average from 4 replicates in secondary screen
MIC_SD	MIC standard deviation. Only for MIC>5 - MIC average from 4 replicates in secondary screen
GT_Interaction	Interaction between knockout and 5-FU in NGM (adjusted): Average
GT_p.value	Interaction between knockout and 5-FU in NGM (adjusted): Significance
GT_FDR	Interaction between knockout and 5-FU in NGM (adjusted): False discovery rate
Size_EC	Annotation term set size in E. coli
Size_KeioS	Annotation term set size in screened part of Keio library
Size_MICo5	Annotation term set size with MIC>5
Coverage_EC	Size_MICo5/Size_EC
Coverage_KeioS	Size_MICo5/Size_KeioS
Enrichment_MIC_p.value	Enrichment (Hypergeometric test) for MIC>5: p-value
Enrichment_MIC_FDR	Enrichment (Hypergeometric test) for MIC>5: False discovery rate

## Sheet: Enrichment_with_genes
Category	Term_ID	Term	Gene	Plate	Well	MIC	MIC_SD	GT_Interaction	GT_p.value	GT_FDR	Size_EC	Size_KeioS	Size_MICo5	Coverage_EC	Coverage_KeioS	Enrichment_MIC_p.value	Enrichment_MIC_FDR
EcoCyc	1CMET2-PWY	N10-formyl-tetrahydrofolate biosynthesis	metF	47	C11	1					12	7	5	0.416667	0.714286	0.00122668	0.00613338
EcoCyc	1CMET2-PWY	N10-formyl-tetrahydrofolate biosynthesis	gcvT	47	G8	15	5	-0.135852	0.0811704	0.15488	12	7	5	0.416667	0.714286	0.00122668	0.00613338
EcoCyc	1CMET2-PWY	N10-formyl-tetrahydrofolate biosynthesis	metH	41	E12	1					12	7	5	0.416667	0.714286	0.00122668	0.00613338
EcoCyc	1CMET2-PWY	N10-formyl-tetrahydrofolate biosynthesis	gcvH	47	F8	26.6667	5.7735	-0.476578	1.02688e-09	2.18124e-08	12	7	5	0.416667	0.714286	0.00122668	0.00613338
EcoCyc	1CMET2-PWY	N10-formyl-tetrahydrofolate biosynthesis	glyA	41	B9	10	0	0.0929717	0.281042	0.402609	12	7	5	0.416667	0.714286	0.00122668	0.00613338
EcoCyc	1CMET2-PWY	N10-formyl-tetrahydrofolate biosynthesis	gcvP	47	E8	26.6667	5.7735	-0.581197	1.02807e-13	4.22193e-12	12	7	5	0.416667	0.714286	0.00122668	0.00613338
EcoCyc	1CMET2-PWY	N10-formyl-tetrahydrofolate biosynthesis	folM	29	C5	30	0	0.244773	0.00168456	0.00648557	12	7	5	0.416667	0.714286	0.00122668	0.00613338
EcoCyc	FERMENTATION-PWY	Mixed acid fermentation	fumC	3	F2	1					33	32	7	0.212121	0.21875	0.196414	0.280592
EcoCyc	FERMENTATION-PWY	Mixed acid fermentation	purT	A	D12	1					33	32	7	0.212121	0.21875	0.196414	0.280592
EcoCyc	FERMENTATION-PWY	Mixed acid fermentation	acnA	3	B2	16.6667	5.7735	-0.322472	3.53326e-05	0.000290199	33	32	7	0.212121	0.21875	0.196414	0.280592
EcoCyc	FERMENTATION-PWY	Mixed acid fermentation	pta	5	H4	13.3333	14.4338	-0.427966	4.13873e-08	6.39617e-07	33	32	7	0.212121	0.21875	0.196414	0.280592
EcoCyc	FERMENTATION-PWY	Mixed acid fermentation	icd	B	E1	1					33	32	7	0.212121	0.21875	0.196414	0.280592
EcoCyc	FERMENTATION-PWY	Mixed acid fermentation	hycE	51	G7	1					33	32	7	0.212121	0.21875	0.196414	0.280592
EcoCyc	FERMENTATION-PWY	Mixed acid fermentation	prpC	1	C11	10	2.88675	0.0351862	0.65144	0.767279	33	32	7	0.212121	0.21875	0.196414	0.280592
EcoCyc	FERMENTATION-PWY	Mixed acid fermentation	mdh	3	A6	2.5					33	32	7	0.212121	0.21875	0.196414	0.280592
EcoCyc	FERMENTATION-PWY	Mixed acid fermentation	frdB	3	C8	1					33	32	7	0.212121	0.21875	0.196414	0.280592
EcoCyc	FERMENTATION-PWY	Mixed acid fermentation	hycB	85	F1	1					33	32	7	0.212121	0.21875	0.196414	0.280592
EcoCyc	FERMENTATION-PWY	Mixed acid fermentation	ackA	5	E10	1					33	32	7	0.212121	0.21875	0.196414	0.280592
EcoCyc	FERMENTATION-PWY	Mixed acid fermentation	ldhA	5	B5	1					33	32	7	0.212121	0.21875	0.196414	0.280592
EcoCyc	FERMENTATION-PWY	Mixed acid fermentation	frdA	3	D8	1					33	32	7	0.212121	0.21875	0.196414	0.280592
EcoCyc	FERMENTATION-PWY	Mixed acid fermentation	adhE	3	A2	1					33	32	7	0.212121	0.21875	0.196414	0.280592
EcoCyc	FERMENTATION-PWY	Mixed acid fermentation	hycG	51	E7	1					33	32	7	0.212121	0.21875	0.196414	0.280592
EcoCyc	FERMENTATION-PWY	Mixed acid fermentation	hycC	85	E1	1					33	32	7	0.212121	0.21875	0.196414	0.280592
EcoCyc	FERMENTATION-PWY	Mixed acid fermentation	gltA	5	F5	40	10	-0.74243	0	0	33	32	7	0.212121	0.21875	0.196414	0.280592
EcoCyc	FERMENTATION-PWY	Mixed acid fermentation	pflB	3	D1	1					33	32	7	0.212121	0.21875	0.196414	0.280592
EcoCyc	FERMENTATION-PWY	Mixed acid fermentation	fdhF	47	D12	1					33	32	7	0.212121	0.21875	0.196414	0.280592
EcoCyc	FERMENTATION-PWY	Mixed acid fermentation	hycF	51	F7	1					33	32	7	0.212121	0.21875	0.196414	0.280592
EcoCyc	FERMENTATION-PWY	Mixed acid fermentation	acnB	1	B11	13.3333	14.4338	0.260766	0.000820428	0.00360988	33	32	7	0.212121	0.21875	0.196414	0.280592
EcoCyc	FERMENTATION-PWY	Mixed acid fermentation	fumA	3	G2	1					33	32	7	0.212121	0.21875	0.196414	0.280592
EcoCyc	FERMENTATION-PWY	Mixed acid fermentation	hycD	85	D1	1					33	32	7	0.212121	0.21875	0.196414	0.280592
EcoCyc	FERMENTATION-PWY	Mixed acid fermentation	frdC	3	B8	1					33	32	7	0.212121	0.21875	0.196414	0.280592
EcoCyc	FERMENTATION-PWY	Mixed acid fermentation	ppc	3	C7	1					33	32	7	0.212121	0.21875	0.196414	0.280592
EcoCyc	FERMENTATION-PWY	Mixed acid fermentation	mhpF	49	D9	1					33	32	7	0.212121	0.21875	0.196414	0.280592
EcoCyc	FERMENTATION-PWY	Mixed acid fermentation	pykF	3	H2	33.3333	5.7735	-0.295724	0.000148479	0.000936596	33	32	7	0.212121	0.21875	0.196414	0.280592
EcoCyc	FERMENTATION-PWY	Mixed acid fermentation	pykA	3	D3	1					33	32	7	0.212121	0.21875	0.196414	0.280592
EcoCyc	FERMENTATION-PWY	Mixed acid fermentation	fumB	3	H7	1					33	32	7	0.212121	0.21875	0.196414	0.280592
EcoCyc	FERMENTATION-PWY	Mixed acid fermentation	adhP	59	G9	30	0	0.00364275	0.962696	0.97697	33	32	7	0.212121	0.21875	0.196414	0.280592
EcoCyc	FERMENTATION-PWY	Mixed acid fermentation	frdD	3	A8	1					33	32	7	0.212121	0.21875	0.196414	0.280592
EcoCyc	FERMENTATION-PWY	Mixed acid fermentation	tdcE	85	H12	1					33	32	7	0.212121	0.21875	0.196414	0.280592
EcoCyc	PWY-6163	Chorismate biosynthesis from 3-dehydroquinate	aroL	41	G3	1					7	7	5	0.714286	0.714286	0.00122668	0.00613338
EcoCyc	PWY-6163	Chorismate biosynthesis from 3-dehydroquinate	aroK	89	H1	30	0	0.0103445	0.894339	0.928585	7	7	5	0.714286	0.714286	0.00122668	0.00613338
EcoCyc	PWY-6163	Chorismate biosynthesis from 3-dehydroquinate	aroD	B	G3	55	18.0278	0.0377774	0.627654	0.752208	7	7	5	0.714286	0.714286	0.00122668	0.00613338
EcoCyc	PWY-6163	Chorismate biosynthesis from 3-dehydroquinate	aroA	41	D4	40	10	0.0544942	0.484146	0.61239	7	7	5	0.714286	0.714286	0.00122668	0.00613338
EcoCyc	PWY-6163	Chorismate biosynthesis from 3-dehydroquinate	ydiB	23	A4	1					7	7	5	0.714286	0.714286	0.00122668	0.00613338
EcoCyc	PWY-6163	Chorismate biosynthesis from 3-dehydroquinate	aroE	41	E10	75	0	-0.0774862	0.319827	0.444725	7	7	5	0.714286	0.714286	0.00122668	0.00613338
EcoCyc	PWY-6163	Chorismate biosynthesis from 3-dehydroquinate	aroC	41	E8	11.6667	2.88675	0.209662	0.00712925	0.0220684	7	7	5	0.714286	0.714286	0.00122668	0.00613338
EcoCyc	PWY0-1296	Purine ribonucleosides degradation	deoB	3	E8	33.3333	5.7735	-0.49685	1.97042e-10	4.66838e-09	4	4	2	0.5	0.5	0.110125	0.191522
EcoCyc	PWY0-1296	Purine ribonucleosides degradation	add	53	E2	1					4	4	2	0.5	0.5	0.110125	0.191522
EcoCyc	PWY0-1296	Purine ribonucleosides degradation	deoD	53	E7	1					4	4	2	0.5	0.5	0.110125	0.191522
EcoCyc	PWY0-1296	Purine ribonucleosides degradation	xapA	53	D4	30	0	0.117355	0.131923	0.22511	4	4	2	0.5	0.5	0.110125	0.191522
EcoCyc	PWY0-1329	Succinate to cytochrome bo oxidase electron transfer	sdhD	1	B12	1					8	5	4	0.5	0.8	0.00224031	0.00995692
EcoCyc	PWY0-1329	Succinate to cytochrome bo oxidase electron transfer	sdhC	1	A12	13.3333	5.7735	0.0183376	0.813866	0.879546	8	5	4	0.5	0.8	0.00224031	0.00995692
EcoCyc	PWY0-1329	Succinate to cytochrome bo oxidase electron transfer	cyoC	1	E11	10	2.88675	0.132685	0.0885142	0.166234	8	5	4	0.5	0.8	0.00224031	0.00995692
EcoCyc	PWY0-1329	Succinate to cytochrome bo oxidase electron transfer	sdhB	1	D12	46.6667	5.7735	0.338748	1.39692e-05	0.000130379	8	5	4	0.5	0.8	0.00224031	0.00995692
EcoCyc	PWY0-1329	Succinate to cytochrome bo oxidase electron transfer	sdhA	1	C12	10	0	0.0781997	0.315392	0.442554	8	5	4	0.5	0.8	0.00224031	0.00995692
EcoCyc	PWY0-1334	NADH to cytochrome bd oxidase electron transfer I	nuoC	87	H5	1					18	16	5	0.277778	0.3125	0.079623	0.173091
EcoCyc	PWY0-1334	NADH to cytochrome bd oxidase electron transfer I	nuoI	B	H1	43.3333	5.7735	0.178466	0.0219829	0.0546027	18	16	5	0.277778	0.3125	0.079623	0.173091
EcoCyc	PWY0-1334	NADH to cytochrome bd oxidase electron transfer I	nuoE	3	H4	1					18	16	5	0.277778	0.3125	0.079623	0.173091
EcoCyc	PWY0-1334	NADH to cytochrome bd oxidase electron transfer I	cydB	5	G5	20	25.9808	-0.497403	1.88189e-10	4.63697e-09	18	16	5	0.277778	0.3125	0.079623	0.173091
EcoCyc	PWY0-1334	NADH to cytochrome bd oxidase electron transfer I	nuoM	3	H3	1					18	16	5	0.277778	0.3125	0.079623	0.173091
EcoCyc	PWY0-1334	NADH to cytochrome bd oxidase electron transfer I	nuoF	3	G4	43.3333	5.7735	0.211901	0.00653904	0.0207631	18	16	5	0.277778	0.3125	0.079623	0.173091
EcoCyc	PWY0-1334	NADH to cytochrome bd oxidase electron transfer I	nuoG	3	F4	26.6667	11.547	0.330055	2.30488e-05	0.000194494	18	16	5	0.277778	0.3125	0.079623	0.173091
EcoCyc	PWY0-1334	NADH to cytochrome bd oxidase electron transfer I	nuoA	3	B5	1					18	16	5	0.277778	0.3125	0.079623	0.173091
EcoCyc	PWY0-1334	NADH to cytochrome bd oxidase electron transfer I	nuoJ	3	C4	1					18	16	5	0.277778	0.3125	0.079623	0.173091
EcoCyc	PWY0-1334	NADH to cytochrome bd oxidase electron transfer I	nuoN	3	G3	1					18	16	5	0.277778	0.3125	0.079623	0.173091
EcoCyc	PWY0-1334	NADH to cytochrome bd oxidase electron transfer I	nuoH	3	E4	1					18	16	5	0.277778	0.3125	0.079623	0.173091
EcoCyc	PWY0-1334	NADH to cytochrome bd oxidase electron transfer I	appB	3	G1	1					18	16	5	0.277778	0.3125	0.079623	0.173091
EcoCyc	PWY0-1334	NADH to cytochrome bd oxidase electron transfer I	nuoL	3	A4	1					18	16	5	0.277778	0.3125	0.079623	0.173091
EcoCyc	PWY0-1334	NADH to cytochrome bd oxidase electron transfer I	nuoB	3	A5	13.3333	2.88675	-0.016567	0.831553	0.884692	18	16	5	0.277778	0.3125	0.079623	0.173091
EcoCyc	PWY0-1334	NADH to cytochrome bd oxidase electron transfer I	nuoK	3	B4	1					18	16	5	0.277778	0.3125	0.079623	0.173091
EcoCyc	PWY0-1334	NADH to cytochrome bd oxidase electron transfer I	appC	3	F1	1					18	16	5	0.277778	0.3125	0.079623	0.173091
EcoCyc	PWY0-1335	NADH to cytochrome bo oxidase electron transfer I	nuoI	B	H1	43.3333	5.7735	0.178466	0.0219829	0.0546027	17	14	5	0.294118	0.357143	0.0470565	0.125484
EcoCyc	PWY0-1335	NADH to cytochrome bo oxidase electron transfer I	cyoC	1	E11	10	2.88675	0.132685	0.0885142	0.166234	17	14	5	0.294118	0.357143	0.0470565	0.125484
EcoCyc	PWY0-1335	NADH to cytochrome bo oxidase electron transfer I	nuoM	3	H3	1					17	14	5	0.294118	0.357143	0.0470565	0.125484
EcoCyc	PWY0-1335	NADH to cytochrome bo oxidase electron transfer I	nuoE	3	H4	1					17	14	5	0.294118	0.357143	0.0470565	0.125484
EcoCyc	PWY0-1335	NADH to cytochrome bo oxidase electron transfer I	nuoK	3	B4	1					17	14	5	0.294118	0.357143	0.0470565	0.125484
EcoCyc	PWY0-1335	NADH to cytochrome bo oxidase electron transfer I	nuoN	3	G3	1					17	14	5	0.294118	0.357143	0.0470565	0.125484
EcoCyc	PWY0-1335	NADH to cytochrome bo oxidase electron transfer I	nuoA	3	B5	1					17	14	5	0.294118	0.357143	0.0470565	0.125484
EcoCyc	PWY0-1335	NADH to cytochrome bo oxidase electron transfer I	nuoL	3	A4	1					17	14	5	0.294118	0.357143	0.0470565	0.125484
EcoCyc	PWY0-1335	NADH to cytochrome bo oxidase electron transfer I	nuoH	3	E4	1					17	14	5	0.294118	0.357143	0.0470565	0.125484
EcoCyc	PWY0-1335	NADH to cytochrome bo oxidase electron transfer I	nuoG	3	F4	26.6667	11.547	0.330055	2.30488e-05	0.000194494	17	14	5	0.294118	0.357143	0.0470565	0.125484
EcoCyc	PWY0-1335	NADH to cytochrome bo oxidase electron transfer I	nuoB	3	A5	13.3333	2.88675	-0.016567	0.831553	0.884692	17	14	5	0.294118	0.357143	0.0470565	0.125484
EcoCyc	PWY0-1335	NADH to cytochrome bo oxidase electron transfer I	nuoC	87	H5	1					17	14	5	0.294118	0.357143	0.0470565	0.125484
EcoCyc	PWY0-1335	NADH to cytochrome bo oxidase electron transfer I	nuoJ	3	C4	1					17	14	5	0.294118	0.357143	0.0470565	0.125484
EcoCyc	PWY0-1335	NADH to cytochrome bo oxidase electron transfer I	nuoF	3	G4	43.3333	5.7735	0.211901	0.00653904	0.0207631	17	14	5	0.294118	0.357143	0.0470565	0.125484
EcoCyc	PWY0-1347	NADH to trimethylamine N-oxide electron transfer	nuoA	3	B5	1					17	17	5	0.294118	0.294118	0.0994426	0.180805
EcoCyc	PWY0-1347	NADH to trimethylamine N-oxide electron transfer	nuoE	3	H4	1					17	17	5	0.294118	0.294118	0.0994426	0.180805
EcoCyc	PWY0-1347	NADH to trimethylamine N-oxide electron transfer	nuoH	3	E4	1					17	17	5	0.294118	0.294118	0.0994426	0.180805
EcoCyc	PWY0-1347	NADH to trimethylamine N-oxide electron transfer	nuoB	3	A5	13.3333	2.88675	-0.016567	0.831553	0.884692	17	17	5	0.294118	0.294118	0.0994426	0.180805
EcoCyc	PWY0-1347	NADH to trimethylamine N-oxide electron transfer	nuoJ	3	C4	1					17	17	5	0.294118	0.294118	0.0994426	0.180805
EcoCyc	PWY0-1347	NADH to trimethylamine N-oxide electron transfer	torY	51	E3	1					17	17	5	0.294118	0.294118	0.0994426	0.180805
EcoCyc	PWY0-1347	NADH to trimethylamine N-oxide electron transfer	nuoF	3	G4	43.3333	5.7735	0.211901	0.00653904	0.0207631	17	17	5	0.294118	0.294118	0.0994426	0.180805
EcoCyc	PWY0-1347	NADH to trimethylamine N-oxide electron transfer	nuoL	3	A4	1					17	17	5	0.294118	0.294118	0.0994426	0.180805
EcoCyc	PWY0-1347	NADH to trimethylamine N-oxide electron transfer	nuoK	3	B4	1					17	17	5	0.294118	0.294118	0.0994426	0.180805
EcoCyc	PWY0-1347	NADH to trimethylamine N-oxide electron transfer	nuoG	3	F4	26.6667	11.547	0.330055	2.30488e-05	0.000194494	17	17	5	0.294118	0.294118	0.0994426	0.180805
EcoCyc	PWY0-1347	NADH to trimethylamine N-oxide electron transfer	torC	49	E11	1					17	17	5	0.294118	0.294118	0.0994426	0.180805
EcoCyc	PWY0-1347	NADH to trimethylamine N-oxide electron transfer	torZ	59	B10	1					17	17	5	0.294118	0.294118	0.0994426	0.180805
EcoCyc	PWY0-1347	NADH to trimethylamine N-oxide electron transfer	nuoC	87	H5	1					17	17	5	0.294118	0.294118	0.0994426	0.180805
EcoCyc	PWY0-1347	NADH to trimethylamine N-oxide electron transfer	nuoM	3	H3	1					17	17	5	0.294118	0.294118	0.0994426	0.180805
EcoCyc	PWY0-1347	NADH to trimethylamine N-oxide electron transfer	nuoN	3	G3	1					17	17	5	0.294118	0.294118	0.0994426	0.180805
EcoCyc	PWY0-1347	NADH to trimethylamine N-oxide electron transfer	nuoI	B	H1	43.3333	5.7735	0.178466	0.0219829	0.0546027	17	17	5	0.294118	0.294118	0.0994426	0.180805
EcoCyc	PWY0-1347	NADH to trimethylamine N-oxide electron transfer	torA	49	F11	23.3333	15.2753	0.0209847	0.7876	0.863276	17	17	5	0.294118	0.294118	0.0994426	0.180805
EcoCyc	PWY0-1352	Nitrate reduction VIII (dissimilatory)	nuoL	3	A4	1					19	19	6	0.315789	0.315789	0.0540496	0.135124
EcoCyc	PWY0-1352	Nitrate reduction VIII (dissimilatory)	nuoG	3	F4	26.6667	11.547	0.330055	2.30488e-05	0.000194494	19	19	6	0.315789	0.315789	0.0540496	0.135124
EcoCyc	PWY0-1352	Nitrate reduction VIII (dissimilatory)	narY	51	A1	13.3333	5.7735	-0.150828	0.0528557	0.109259	19	19	6	0.315789	0.315789	0.0540496	0.135124
EcoCyc	PWY0-1352	Nitrate reduction VIII (dissimilatory)	nuoF	3	G4	43.3333	5.7735	0.211901	0.00653904	0.0207631	19	19	6	0.315789	0.315789	0.0540496	0.135124
EcoCyc	PWY0-1352	Nitrate reduction VIII (dissimilatory)	nuoE	3	H4	1					19	19	6	0.315789	0.315789	0.0540496	0.135124
EcoCyc	PWY0-1352	Nitrate reduction VIII (dissimilatory)	narV	49	G12	1					19	19	6	0.315789	0.315789	0.0540496	0.135124
EcoCyc	PWY0-1352	Nitrate reduction VIII (dissimilatory)	nuoM	3	H3	1					19	19	6	0.315789	0.315789	0.0540496	0.135124
EcoCyc	PWY0-1352	Nitrate reduction VIII (dissimilatory)	narG	83	C12	1					19	19	6	0.315789	0.315789	0.0540496	0.135124
EcoCyc	PWY0-1352	Nitrate reduction VIII (dissimilatory)	nuoB	3	A5	13.3333	2.88675	-0.016567	0.831553	0.884692	19	19	6	0.315789	0.315789	0.0540496	0.135124
EcoCyc	PWY0-1352	Nitrate reduction VIII (dissimilatory)	nuoK	3	B4	1					19	19	6	0.315789	0.315789	0.0540496	0.135124
EcoCyc	PWY0-1352	Nitrate reduction VIII (dissimilatory)	nuoH	3	E4	1					19	19	6	0.315789	0.315789	0.0540496	0.135124
EcoCyc	PWY0-1352	Nitrate reduction VIII (dissimilatory)	nuoJ	3	C4	1					19	19	6	0.315789	0.315789	0.0540496	0.135124
EcoCyc	PWY0-1352	Nitrate reduction VIII (dissimilatory)	narI	49	B12	1					19	19	6	0.315789	0.315789	0.0540496	0.135124
EcoCyc	PWY0-1352	Nitrate reduction VIII (dissimilatory)	narZ	51	B1	11.6667	7.63763	-0.389767	5.82864e-07	7.32743e-06	19	19	6	0.315789	0.315789	0.0540496	0.135124
EcoCyc	PWY0-1352	Nitrate reduction VIII (dissimilatory)	nuoA	3	B5	1					19	19	6	0.315789	0.315789	0.0540496	0.135124
EcoCyc	PWY0-1352	Nitrate reduction VIII (dissimilatory)	nuoI	B	H1	43.3333	5.7735	0.178466	0.0219829	0.0546027	19	19	6	0.315789	0.315789	0.0540496	0.135124
EcoCyc	PWY0-1352	Nitrate reduction VIII (dissimilatory)	nuoC	87	H5	1					19	19	6	0.315789	0.315789	0.0540496	0.135124
EcoCyc	PWY0-1352	Nitrate reduction VIII (dissimilatory)	nuoN	3	G3	1					19	19	6	0.315789	0.315789	0.0540496	0.135124
EcoCyc	PWY0-1352	Nitrate reduction VIII (dissimilatory)	narH	83	D12	1					19	19	6	0.315789	0.315789	0.0540496	0.135124
EcoCyc	PWY0-1353	Succinate to cytochrome bd oxidase electron transfer	sdhB	1	D12	46.6667	5.7735	0.338748	1.39692e-05	0.000130379	9	7	4	0.444444	0.571429	0.0121794	0.0442888
EcoCyc	PWY0-1353	Succinate to cytochrome bd oxidase electron transfer	sdhD	1	B12	1					9	7	4	0.444444	0.571429	0.0121794	0.0442888
EcoCyc	PWY0-1353	Succinate to cytochrome bd oxidase electron transfer	sdhA	1	C12	10	0	0.0781997	0.315392	0.442554	9	7	4	0.444444	0.571429	0.0121794	0.0442888
EcoCyc	PWY0-1353	Succinate to cytochrome bd oxidase electron transfer	cydB	5	G5	20	25.9808	-0.497403	1.88189e-10	4.63697e-09	9	7	4	0.444444	0.571429	0.0121794	0.0442888
EcoCyc	PWY0-1353	Succinate to cytochrome bd oxidase electron transfer	appC	3	F1	1					9	7	4	0.444444	0.571429	0.0121794	0.0442888
EcoCyc	PWY0-1353	Succinate to cytochrome bd oxidase electron transfer	sdhC	1	A12	13.3333	5.7735	0.0183376	0.813866	0.879546	9	7	4	0.444444	0.571429	0.0121794	0.0442888
EcoCyc	PWY0-1353	Succinate to cytochrome bd oxidase electron transfer	appB	3	G1	1					9	7	4	0.444444	0.571429	0.0121794	0.0442888
EcoCyc	PWY0-1568	NADH to cytochrome bd oxidase electron transport II	appB	3	G1	1					6	4	1	0.166667	0.25	0.479458	0.564069
EcoCyc	PWY0-1568	NADH to cytochrome bd oxidase electron transport II	cydB	5	G5	20	25.9808	-0.497403	1.88189e-10	4.63697e-09	6	4	1	0.166667	0.25	0.479458	0.564069
EcoCyc	PWY0-1568	NADH to cytochrome bd oxidase electron transport II	ndh	83	E2	1					6	4	1	0.166667	0.25	0.479458	0.564069
EcoCyc	PWY0-1568	NADH to cytochrome bd oxidase electron transport II	appC	3	F1	1					6	4	1	0.166667	0.25	0.479458	0.564069
EcoCyc	PWY0-163	Salvage pathways of pyrimidine ribonucleotides	udp	85	B5	1					7	7	1	0.142857	0.142857	0.681151	0.698617
EcoCyc	PWY0-163	Salvage pathways of pyrimidine ribonucleotides	ndk	85	F5	1					7	7	1	0.142857	0.142857	0.681151	0.698617
EcoCyc	PWY0-163	Salvage pathways of pyrimidine ribonucleotides	codA	49	E5	1					7	7	1	0.142857	0.142857	0.681151	0.698617
EcoCyc	PWY0-163	Salvage pathways of pyrimidine ribonucleotides	udk	85	D10	1					7	7	1	0.142857	0.142857	0.681151	0.698617
EcoCyc	PWY0-163	Salvage pathways of pyrimidine ribonucleotides	upp	61	B1	37.7564	38.0332	0.504009	0	0	7	7	1	0.142857	0.142857	0.681151	0.698617
EcoCyc	PWY0-163	Salvage pathways of pyrimidine ribonucleotides	cmk	49	C7	1					7	7	1	0.142857	0.142857	0.681151	0.698617
EcoCyc	PWY0-163	Salvage pathways of pyrimidine ribonucleotides	cdd	53	F3	1					7	7	1	0.142857	0.142857	0.681151	0.698617
EcoCyc	PYRIDOXSYN-PWY	Pyridoxal 5-phosphate biosynthesis I	pdxJ	43	H6	21.6667	7.63763	-0.186491	0.016684	0.0439203	7	6	5	0.714286	0.833333	0.000400108	0.00388727
EcoCyc	PYRIDOXSYN-PWY	Pyridoxal 5-phosphate biosynthesis I	pdxB	43	F6	25	8.66025	-0.109506	0.15978	0.261072	7	6	5	0.714286	0.833333	0.000400108	0.00388727
EcoCyc	PYRIDOXSYN-PWY	Pyridoxal 5-phosphate biosynthesis I	serC	41	C4	11.6667	2.88675	-0.114565	0.141359	0.236623	7	6	5	0.714286	0.833333	0.000400108	0.00388727
EcoCyc	PYRIDOXSYN-PWY	Pyridoxal 5-phosphate biosynthesis I	pdxA	43	C1	21.6667	7.63763	-0.142133	0.068073	0.134401	7	6	5	0.714286	0.833333	0.000400108	0.00388727
EcoCyc	PYRIDOXSYN-PWY	Pyridoxal 5-phosphate biosynthesis I	epd	85	G2	1					7	6	5	0.714286	0.833333	0.000400108	0.00388727
EcoCyc	PYRIDOXSYN-PWY	Pyridoxal 5-phosphate biosynthesis I	pdxH	91,93,95 comb	C5	10	5.7735	0.175717	0.0241083	0.0589314	7	6	5	0.714286	0.833333	0.000400108	0.00388727
EcoCyc	TCA	TCA cycle I (prokaryotic)	sucC	1	G12	1					19	17	9	0.473684	0.529412	0.000292007	0.00388727
EcoCyc	TCA	TCA cycle I (prokaryotic)	acnB	1	B11	13.3333	14.4338	0.260766	0.000820428	0.00360988	19	17	9	0.473684	0.529412	0.000292007	0.00388727
EcoCyc	TCA	TCA cycle I (prokaryotic)	fumC	3	F2	1					19	17	9	0.473684	0.529412	0.000292007	0.00388727
EcoCyc	TCA	TCA cycle I (prokaryotic)	mdh	3	A6	2.5					19	17	9	0.473684	0.529412	0.000292007	0.00388727
EcoCyc	TCA	TCA cycle I (prokaryotic)	sucD	83	D2	55	18.0278	0.092404	0.235501	0.347887	19	17	9	0.473684	0.529412	0.000292007	0.00388727
EcoCyc	TCA	TCA cycle I (prokaryotic)	fumA	3	G2	1					19	17	9	0.473684	0.529412	0.000292007	0.00388727
EcoCyc	TCA	TCA cycle I (prokaryotic)	mqo	B	G1	1					19	17	9	0.473684	0.529412	0.000292007	0.00388727
EcoCyc	TCA	TCA cycle I (prokaryotic)	sdhA	1	C12	10	0	0.0781997	0.315392	0.442554	19	17	9	0.473684	0.529412	0.000292007	0.00388727
EcoCyc	TCA	TCA cycle I (prokaryotic)	sdhC	1	A12	13.3333	5.7735	0.0183376	0.813866	0.879546	19	17	9	0.473684	0.529412	0.000292007	0.00388727
EcoCyc	TCA	TCA cycle I (prokaryotic)	acnA	3	B2	16.6667	5.7735	-0.322472	3.53326e-05	0.000290199	19	17	9	0.473684	0.529412	0.000292007	0.00388727
EcoCyc	TCA	TCA cycle I (prokaryotic)	gltA	5	F5	40	10	-0.74243	0	0	19	17	9	0.473684	0.529412	0.000292007	0.00388727
EcoCyc	TCA	TCA cycle I (prokaryotic)	sdhB	1	D12	46.6667	5.7735	0.338748	1.39692e-05	0.000130379	19	17	9	0.473684	0.529412	0.000292007	0.00388727
EcoCyc	TCA	TCA cycle I (prokaryotic)	fumB	3	H7	1					19	17	9	0.473684	0.529412	0.000292007	0.00388727
EcoCyc	TCA	TCA cycle I (prokaryotic)	sucB	1	F12	40	0	0.242534	0.00185724	0.00697599	19	17	9	0.473684	0.529412	0.000292007	0.00388727
EcoCyc	TCA	TCA cycle I (prokaryotic)	icd	B	E1	1					19	17	9	0.473684	0.529412	0.000292007	0.00388727
EcoCyc	TCA	TCA cycle I (prokaryotic)	sdhD	1	B12	1					19	17	9	0.473684	0.529412	0.000292007	0.00388727
EcoCyc	TCA	TCA cycle I (prokaryotic)	prpC	1	C11	10	2.88675	0.0351862	0.65144	0.767279	19	17	9	0.473684	0.529412	0.000292007	0.00388727
KEGG	00010	Glycolysis / Gluconeogenesis	agp	47	A4	1					40	34	10	0.25	0.294118	0.0239859	0.0799531
KEGG	00010	Glycolysis / Gluconeogenesis	yeaD	81	A5	1					40	34	10	0.25	0.294118	0.0239859	0.0799531
KEGG	00010	Glycolysis / Gluconeogenesis	crr	91,93,95 comb	A10	1					40	34	10	0.25	0.294118	0.0239859	0.0799531
KEGG	00010	Glycolysis / Gluconeogenesis	galM	1	H12	1					40	34	10	0.25	0.294118	0.0239859	0.0799531
KEGG	00010	Glycolysis / Gluconeogenesis	pgm	5	E5	1					40	34	10	0.25	0.294118	0.0239859	0.0799531
KEGG	00010	Glycolysis / Gluconeogenesis	glpX	7	H7	1					40	34	10	0.25	0.294118	0.0239859	0.0799531
KEGG	00010	Glycolysis / Gluconeogenesis	adhE	3	A2	1					40	34	10	0.25	0.294118	0.0239859	0.0799531
KEGG	00010	Glycolysis / Gluconeogenesis	pck	B	A2	1					40	34	10	0.25	0.294118	0.0239859	0.0799531
KEGG	00010	Glycolysis / Gluconeogenesis	malX	55	C7	1					40	34	10	0.25	0.294118	0.0239859	0.0799531
KEGG	00010	Glycolysis / Gluconeogenesis	aceF	1	A11	25	13.2288	-0.0262953	0.735656	0.827187	40	34	10	0.25	0.294118	0.0239859	0.0799531
KEGG	00010	Glycolysis / Gluconeogenesis	glvC	65	C10	1					40	34	10	0.25	0.294118	0.0239859	0.0799531
KEGG	00010	Glycolysis / Gluconeogenesis	frmA	49	F9	1					40	34	10	0.25	0.294118	0.0239859	0.0799531
KEGG	00010	Glycolysis / Gluconeogenesis	ytjC	3	F8	1					40	34	10	0.25	0.294118	0.0239859	0.0799531
KEGG	00010	Glycolysis / Gluconeogenesis	tpiA	B	B2	43.3333	5.7735	0.0614723	0.429974	0.555245	40	34	10	0.25	0.294118	0.0239859	0.0799531
KEGG	00010	Glycolysis / Gluconeogenesis	fbaB	77	C8	1					40	34	10	0.25	0.294118	0.0239859	0.0799531
KEGG	00010	Glycolysis / Gluconeogenesis	ptsG	55	G3	75	0	0.230326	0.00311988	0.0109032	40	34	10	0.25	0.294118	0.0239859	0.0799531
KEGG	00010	Glycolysis / Gluconeogenesis	bglB	51	G12	1					40	34	10	0.25	0.294118	0.0239859	0.0799531
KEGG	00010	Glycolysis / Gluconeogenesis	acs	49	B4	1					40	34	10	0.25	0.294118	0.0239859	0.0799531
KEGG	00010	Glycolysis / Gluconeogenesis	chbF	51	H2	30	0	0.0938787	0.228112	0.341061	40	34	10	0.25	0.294118	0.0239859	0.0799531
KEGG	00010	Glycolysis / Gluconeogenesis	glk	3	C5	1					40	34	10	0.25	0.294118	0.0239859	0.0799531
KEGG	00010	Glycolysis / Gluconeogenesis	pykA	3	D3	1					40	34	10	0.25	0.294118	0.0239859	0.0799531
KEGG	00010	Glycolysis / Gluconeogenesis	pgi	3	F7	2.5					40	34	10	0.25	0.294118	0.0239859	0.0799531
KEGG	00010	Glycolysis / Gluconeogenesis	pfkA	3	F6	1					40	34	10	0.25	0.294118	0.0239859	0.0799531
KEGG	00010	Glycolysis / Gluconeogenesis	pfkB	77	B4	1					40	34	10	0.25	0.294118	0.0239859	0.0799531
KEGG	00010	Glycolysis / Gluconeogenesis	ascF	57	F10	10	0	0.0288836	0.710754	0.810134	40	34	10	0.25	0.294118	0.0239859	0.0799531
KEGG	00010	Glycolysis / Gluconeogenesis	ascB	51	D7	10	5	0.110234	0.157022	0.257812	40	34	10	0.25	0.294118	0.0239859	0.0799531
KEGG	00010	Glycolysis / Gluconeogenesis	gpmA	91,93,95 comb	F2	1					40	34	10	0.25	0.294118	0.0239859	0.0799531
KEGG	00010	Glycolysis / Gluconeogenesis	yiaY	71	G4	1					40	34	10	0.25	0.294118	0.0239859	0.0799531
KEGG	00010	Glycolysis / Gluconeogenesis	pykF	3	H2	33.3333	5.7735	-0.295724	0.000148479	0.000936596	40	34	10	0.25	0.294118	0.0239859	0.0799531
KEGG	00010	Glycolysis / Gluconeogenesis	fbp	5	H9	75	25	0.276957	0.000380521	0.00195274	40	34	10	0.25	0.294118	0.0239859	0.0799531
KEGG	00010	Glycolysis / Gluconeogenesis	eutG	59	F12	1					40	34	10	0.25	0.294118	0.0239859	0.0799531
KEGG	00010	Glycolysis / Gluconeogenesis	aceE	5	F9	91.6667	14.4338	-0.930878	0	0	40	34	10	0.25	0.294118	0.0239859	0.0799531
KEGG	00010	Glycolysis / Gluconeogenesis	adhP	59	G9	30	0	0.00364275	0.962696	0.97697	40	34	10	0.25	0.294118	0.0239859	0.0799531
KEGG	00010	Glycolysis / Gluconeogenesis	bglA	61	G1	1					40	34	10	0.25	0.294118	0.0239859	0.0799531
KEGG	00020	Citrate cycle (TCA cycle)	citD	49	C10	15	5	-0.702096	0	0	28	25	11	0.392857	0.44	0.000485908	0.00388727
KEGG	00020	Citrate cycle (TCA cycle)	sucD	83	D2	55	18.0278	0.092404	0.235501	0.347887	28	25	11	0.392857	0.44	0.000485908	0.00388727
KEGG	00020	Citrate cycle (TCA cycle)	sdhC	1	A12	13.3333	5.7735	0.0183376	0.813866	0.879546	28	25	11	0.392857	0.44	0.000485908	0.00388727
KEGG	00020	Citrate cycle (TCA cycle)	sdhB	1	D12	46.6667	5.7735	0.338748	1.39692e-05	0.000130379	28	25	11	0.392857	0.44	0.000485908	0.00388727
KEGG	00020	Citrate cycle (TCA cycle)	frdB	3	C8	1					28	25	11	0.392857	0.44	0.000485908	0.00388727
KEGG	00020	Citrate cycle (TCA cycle)	fumA	3	G2	1					28	25	11	0.392857	0.44	0.000485908	0.00388727
KEGG	00020	Citrate cycle (TCA cycle)	pck	B	A2	1					28	25	11	0.392857	0.44	0.000485908	0.00388727
KEGG	00020	Citrate cycle (TCA cycle)	ybhJ	75	D4	1					28	25	11	0.392857	0.44	0.000485908	0.00388727
KEGG	00020	Citrate cycle (TCA cycle)	aceE	5	F9	91.6667	14.4338	-0.930878	0	0	28	25	11	0.392857	0.44	0.000485908	0.00388727
KEGG	00020	Citrate cycle (TCA cycle)	gltA	5	F5	40	10	-0.74243	0	0	28	25	11	0.392857	0.44	0.000485908	0.00388727
KEGG	00020	Citrate cycle (TCA cycle)	sucB	1	F12	40	0	0.242534	0.00185724	0.00697599	28	25	11	0.392857	0.44	0.000485908	0.00388727
KEGG	00020	Citrate cycle (TCA cycle)	acnA	3	B2	16.6667	5.7735	-0.322472	3.53326e-05	0.000290199	28	25	11	0.392857	0.44	0.000485908	0.00388727
KEGG	00020	Citrate cycle (TCA cycle)	icd	B	E1	1					28	25	11	0.392857	0.44	0.000485908	0.00388727
KEGG	00020	Citrate cycle (TCA cycle)	sdhD	1	B12	1					28	25	11	0.392857	0.44	0.000485908	0.00388727
KEGG	00020	Citrate cycle (TCA cycle)	frdD	3	A8	1					28	25	11	0.392857	0.44	0.000485908	0.00388727
KEGG	00020	Citrate cycle (TCA cycle)	sucC	1	G12	1					28	25	11	0.392857	0.44	0.000485908	0.00388727
KEGG	00020	Citrate cycle (TCA cycle)	acnB	1	B11	13.3333	14.4338	0.260766	0.000820428	0.00360988	28	25	11	0.392857	0.44	0.000485908	0.00388727
KEGG	00020	Citrate cycle (TCA cycle)	mdh	3	A6	2.5					28	25	11	0.392857	0.44	0.000485908	0.00388727
KEGG	00020	Citrate cycle (TCA cycle)	frdA	3	D8	1					28	25	11	0.392857	0.44	0.000485908	0.00388727
KEGG	00020	Citrate cycle (TCA cycle)	aceF	1	A11	25	13.2288	-0.0262953	0.735656	0.827187	28	25	11	0.392857	0.44	0.000485908	0.00388727
KEGG	00020	Citrate cycle (TCA cycle)	citF	67	A7	1					28	25	11	0.392857	0.44	0.000485908	0.00388727
KEGG	00020	Citrate cycle (TCA cycle)	sdhA	1	C12	10	0	0.0781997	0.315392	0.442554	28	25	11	0.392857	0.44	0.000485908	0.00388727
KEGG	00020	Citrate cycle (TCA cycle)	fumC	3	F2	1					28	25	11	0.392857	0.44	0.000485908	0.00388727
KEGG	00020	Citrate cycle (TCA cycle)	fumB	3	H7	1					28	25	11	0.392857	0.44	0.000485908	0.00388727
KEGG	00020	Citrate cycle (TCA cycle)	frdC	3	B8	1					28	25	11	0.392857	0.44	0.000485908	0.00388727
KEGG	00051	Fructose and mannose metabolism	manX	55	D8	1					39	32	7	0.179487	0.21875	0.196414	0.280592
KEGG	00051	Fructose and mannose metabolism	fbaB	77	C8	1					39	32	7	0.179487	0.21875	0.196414	0.280592
KEGG	00051	Fructose and mannose metabolism	cpsG	47	D6	1					39	32	7	0.179487	0.21875	0.196414	0.280592
KEGG	00051	Fructose and mannose metabolism	fucA	85	C2	1					39	32	7	0.179487	0.21875	0.196414	0.280592
KEGG	00051	Fructose and mannose metabolism	yedP	17	D3	1					39	32	7	0.179487	0.21875	0.196414	0.280592
KEGG	00051	Fructose and mannose metabolism	pfkA	3	F6	1					39	32	7	0.179487	0.21875	0.196414	0.280592
KEGG	00051	Fructose and mannose metabolism	pfkB	77	B4	1					39	32	7	0.179487	0.21875	0.196414	0.280592
KEGG	00051	Fructose and mannose metabolism	fbp	5	H9	75	25	0.276957	0.000380521	0.00195274	39	32	7	0.179487	0.21875	0.196414	0.280592
KEGG	00051	Fructose and mannose metabolism	yniC	23	A12	1					39	32	7	0.179487	0.21875	0.196414	0.280592
KEGG	00051	Fructose and mannose metabolism	yfbT	77	D10	1					39	32	7	0.179487	0.21875	0.196414	0.280592
KEGG	00051	Fructose and mannose metabolism	manA	51	A2	30	10	0.0372471	0.632492	0.755068	39	32	7	0.179487	0.21875	0.196414	0.280592
KEGG	00051	Fructose and mannose metabolism	srlD	51	H6	1					39	32	7	0.179487	0.21875	0.196414	0.280592
KEGG	00051	Fructose and mannose metabolism	fruB	57	D7	1					39	32	7	0.179487	0.21875	0.196414	0.280592
KEGG	00051	Fructose and mannose metabolism	fucI	85	D2	1					39	32	7	0.179487	0.21875	0.196414	0.280592
KEGG	00051	Fructose and mannose metabolism	mtlD	51	D12	1					39	32	7	0.179487	0.21875	0.196414	0.280592
KEGG	00051	Fructose and mannose metabolism	fucK	65	G6	1					39	32	7	0.179487	0.21875	0.196414	0.280592
KEGG	00051	Fructose and mannose metabolism	srlB	57	E10	1					39	32	7	0.179487	0.21875	0.196414	0.280592
KEGG	00051	Fructose and mannose metabolism	cpsB	5	B4	1					39	32	7	0.179487	0.21875	0.196414	0.280592
KEGG	00051	Fructose and mannose metabolism	cmtA	57	F11	75	0	0.173975	0.0255457	0.0617103	39	32	7	0.179487	0.21875	0.196414	0.280592
KEGG	00051	Fructose and mannose metabolism	fruA	57	C7	26.6667	5.7735	0.0212746	0.784737	0.861672	39	32	7	0.179487	0.21875	0.196414	0.280592
KEGG	00051	Fructose and mannose metabolism	srlA	73	E6	1					39	32	7	0.179487	0.21875	0.196414	0.280592
KEGG	00051	Fructose and mannose metabolism	tpiA	B	B2	43.3333	5.7735	0.0614723	0.429974	0.555245	39	32	7	0.179487	0.21875	0.196414	0.280592
KEGG	00051	Fructose and mannose metabolism	cmtB	57	G11	5					39	32	7	0.179487	0.21875	0.196414	0.280592
KEGG	00051	Fructose and mannose metabolism	manZ	55	E8	1					39	32	7	0.179487	0.21875	0.196414	0.280592
KEGG	00051	Fructose and mannose metabolism	mtlA	59	E5	1					39	32	7	0.179487	0.21875	0.196414	0.280592
KEGG	00051	Fructose and mannose metabolism	fruK	51	B4	13.3333	2.88675	-0.264448	0.000691362	0.0031782	39	32	7	0.179487	0.21875	0.196414	0.280592
KEGG	00051	Fructose and mannose metabolism	manY	85	E6	1					39	32	7	0.179487	0.21875	0.196414	0.280592
KEGG	00051	Fructose and mannose metabolism	srlE	73	F6	1					39	32	7	0.179487	0.21875	0.196414	0.280592
KEGG	00051	Fructose and mannose metabolism	xylA	51	G11	1					39	32	7	0.179487	0.21875	0.196414	0.280592
KEGG	00051	Fructose and mannose metabolism	mak	21	D1	1					39	32	7	0.179487	0.21875	0.196414	0.280592
KEGG	00051	Fructose and mannose metabolism	glpX	7	H7	1					39	32	7	0.179487	0.21875	0.196414	0.280592
KEGG	00051	Fructose and mannose metabolism	gmd	47	F6	30	0	-0.0271777	0.727133	0.821861	39	32	7	0.179487	0.21875	0.196414	0.280592
KEGG	00190	Oxidative phosphorylation	nuoM	3	H3	1					41	30	13	0.317073	0.433333	0.000179787	0.00359574
KEGG	00190	Oxidative phosphorylation	cydB	5	G5	20	25.9808	-0.497403	1.88189e-10	4.63697e-09	41	30	13	0.317073	0.433333	0.000179787	0.00359574
KEGG	00190	Oxidative phosphorylation	nuoL	3	A4	1					41	30	13	0.317073	0.433333	0.000179787	0.00359574
KEGG	00190	Oxidative phosphorylation	nuoE	3	H4	1					41	30	13	0.317073	0.433333	0.000179787	0.00359574
KEGG	00190	Oxidative phosphorylation	frdC	3	B8	1					41	30	13	0.317073	0.433333	0.000179787	0.00359574
KEGG	00190	Oxidative phosphorylation	nuoB	3	A5	13.3333	2.88675	-0.016567	0.831553	0.884692	41	30	13	0.317073	0.433333	0.000179787	0.00359574
KEGG	00190	Oxidative phosphorylation	nuoH	3	E4	1					41	30	13	0.317073	0.433333	0.000179787	0.00359574
KEGG	00190	Oxidative phosphorylation	cyoC	1	E11	10	2.88675	0.132685	0.0885142	0.166234	41	30	13	0.317073	0.433333	0.000179787	0.00359574
KEGG	00190	Oxidative phosphorylation	atpD	91,93,95 comb	F5	30	0	0.140566	0.0711646	0.13961	41	30	13	0.317073	0.433333	0.000179787	0.00359574
KEGG	00190	Oxidative phosphorylation	sdhC	1	A12	13.3333	5.7735	0.0183376	0.813866	0.879546	41	30	13	0.317073	0.433333	0.000179787	0.00359574
KEGG	00190	Oxidative phosphorylation	frdB	3	C8	1					41	30	13	0.317073	0.433333	0.000179787	0.00359574
KEGG	00190	Oxidative phosphorylation	nuoG	3	F4	26.6667	11.547	0.330055	2.30488e-05	0.000194494	41	30	13	0.317073	0.433333	0.000179787	0.00359574
KEGG	00190	Oxidative phosphorylation	frdA	3	D8	1					41	30	13	0.317073	0.433333	0.000179787	0.00359574
KEGG	00190	Oxidative phosphorylation	nuoC	87	H5	1					41	30	13	0.317073	0.433333	0.000179787	0.00359574
KEGG	00190	Oxidative phosphorylation	sdhB	1	D12	46.6667	5.7735	0.338748	1.39692e-05	0.000130379	41	30	13	0.317073	0.433333	0.000179787	0.00359574
KEGG	00190	Oxidative phosphorylation	atpA	91,93,95 comb	B11	1					41	30	13	0.317073	0.433333	0.000179787	0.00359574
KEGG	00190	Oxidative phosphorylation	nuoJ	3	C4	1					41	30	13	0.317073	0.433333	0.000179787	0.00359574
KEGG	00190	Oxidative phosphorylation	nuoI	B	H1	43.3333	5.7735	0.178466	0.0219829	0.0546027	41	30	13	0.317073	0.433333	0.000179787	0.00359574
KEGG	00190	Oxidative phosphorylation	nuoN	3	G3	1					41	30	13	0.317073	0.433333	0.000179787	0.00359574
KEGG	00190	Oxidative phosphorylation	sdhA	1	C12	10	0	0.0781997	0.315392	0.442554	41	30	13	0.317073	0.433333	0.000179787	0.00359574
KEGG	00190	Oxidative phosphorylation	atpH	91,93,95 comb	A6	100	0	0.132928	0.0879325	0.166155	41	30	13	0.317073	0.433333	0.000179787	0.00359574
KEGG	00190	Oxidative phosphorylation	frdD	3	A8	1					41	30	13	0.317073	0.433333	0.000179787	0.00359574
KEGG	00190	Oxidative phosphorylation	sdhD	1	B12	1					41	30	13	0.317073	0.433333	0.000179787	0.00359574
KEGG	00190	Oxidative phosphorylation	nuoF	3	G4	43.3333	5.7735	0.211901	0.00653904	0.0207631	41	30	13	0.317073	0.433333	0.000179787	0.00359574
KEGG	00190	Oxidative phosphorylation	nuoA	3	B5	1					41	30	13	0.317073	0.433333	0.000179787	0.00359574
KEGG	00190	Oxidative phosphorylation	ppk	5	D10	1					41	30	13	0.317073	0.433333	0.000179787	0.00359574
KEGG	00190	Oxidative phosphorylation	cyoE	59	A7	33.3333	5.7735	0.0478421	0.539051	0.662786	41	30	13	0.317073	0.433333	0.000179787	0.00359574
KEGG	00190	Oxidative phosphorylation	nuoK	3	B4	1					41	30	13	0.317073	0.433333	0.000179787	0.00359574
KEGG	00190	Oxidative phosphorylation	atpC	91,93,95 comb	E5	25	8.66025	0.121538	0.118704	0.207143	41	30	13	0.317073	0.433333	0.000179787	0.00359574
KEGG	00190	Oxidative phosphorylation	ndh	83	E2	1					41	30	13	0.317073	0.433333	0.000179787	0.00359574
KEGG	00230	Purine metabolism	nrdE	53	C5	1					87	63	18	0.206897	0.285714	0.00410678	0.0164271
KEGG	00230	Purine metabolism	pykF	3	H2	33.3333	5.7735	-0.295724	0.000148479	0.000936596	87	63	18	0.206897	0.285714	0.00410678	0.0164271
KEGG	00230	Purine metabolism	yahI	47	E2	1					87	63	18	0.206897	0.285714	0.00410678	0.0164271
KEGG	00230	Purine metabolism	xapA	53	D4	30	0	0.117355	0.131923	0.22511	87	63	18	0.206897	0.285714	0.00410678	0.0164271
KEGG	00230	Purine metabolism	mazG	25	H2	1					87	63	18	0.206897	0.285714	0.00410678	0.0164271
KEGG	00230	Purine metabolism	allC	19	H2	1					87	63	18	0.206897	0.285714	0.00410678	0.0164271
KEGG	00230	Purine metabolism	deoB	3	E8	33.3333	5.7735	-0.49685	1.97042e-10	4.66838e-09	87	63	18	0.206897	0.285714	0.00410678	0.0164271
KEGG	00230	Purine metabolism	yfbR	9	B10	1					87	63	18	0.206897	0.285714	0.00410678	0.0164271
KEGG	00230	Purine metabolism	purL	53	H4	1					87	63	18	0.206897	0.285714	0.00410678	0.0164271
KEGG	00230	Purine metabolism	relA	53	E9	1					87	63	18	0.206897	0.285714	0.00410678	0.0164271
KEGG	00230	Purine metabolism	purH	85	C5	25	13.2288	0.399236	3.09078e-07	4.13896e-06	87	63	18	0.206897	0.285714	0.00410678	0.0164271
KEGG	00230	Purine metabolism	rpoZ	5	G1	1					87	63	18	0.206897	0.285714	0.00410678	0.0164271
KEGG	00230	Purine metabolism	dgt	49	A5	1					87	63	18	0.206897	0.285714	0.00410678	0.0164271
KEGG	00230	Purine metabolism	cysD	47	F7	1					87	63	18	0.206897	0.285714	0.00410678	0.0164271
KEGG	00230	Purine metabolism	guaD	85	E12	1					87	63	18	0.206897	0.285714	0.00410678	0.0164271
KEGG	00230	Purine metabolism	purM	53	E4	26.6667	11.547	0.190643	0.0144114	0.0387659	87	63	18	0.206897	0.285714	0.00410678	0.0164271
KEGG	00230	Purine metabolism	allD	29	H12	2.5					87	63	18	0.206897	0.285714	0.00410678	0.0164271
KEGG	00230	Purine metabolism	deoD	53	E7	1					87	63	18	0.206897	0.285714	0.00410678	0.0164271
KEGG	00230	Purine metabolism	gpp	89	E10	25	8.66025	-0.122033	0.117209	0.205115	87	63	18	0.206897	0.285714	0.00410678	0.0164271
KEGG	00230	Purine metabolism	pnp	A	F8	75	0	0.286336	0.000239367	0.0013494	87	63	18	0.206897	0.285714	0.00410678	0.0164271
KEGG	00230	Purine metabolism	cpdB	53	E6	1					87	63	18	0.206897	0.285714	0.00410678	0.0164271
KEGG	00230	Purine metabolism	amn	53	D3	1					87	63	18	0.206897	0.285714	0.00410678	0.0164271
KEGG	00230	Purine metabolism	holD	A	D4	1					87	63	18	0.206897	0.285714	0.00410678	0.0164271
KEGG	00230	Purine metabolism	ppx	47	A7	30	0	-0.232145	0.00289197	0.0103573	87	63	18	0.206897	0.285714	0.00410678	0.0164271
KEGG	00230	Purine metabolism	ybcF	47	B3	1					87	63	18	0.206897	0.285714	0.00410678	0.0164271
KEGG	00230	Purine metabolism	pgm	5	E5	1					87	63	18	0.206897	0.285714	0.00410678	0.0164271
KEGG	00230	Purine metabolism	cyaA	53	F10	1					87	63	18	0.206897	0.285714	0.00410678	0.0164271
KEGG	00230	Purine metabolism	xdhA	69	F5	1					87	63	18	0.206897	0.285714	0.00410678	0.0164271
KEGG	00230	Purine metabolism	yqeA	47	D8	1					87	63	18	0.206897	0.285714	0.00410678	0.0164271
KEGG	00230	Purine metabolism	purT	A	D12	1					87	63	18	0.206897	0.285714	0.00410678	0.0164271
KEGG	00230	Purine metabolism	guaC	49	G4	1					87	63	18	0.206897	0.285714	0.00410678	0.0164271
KEGG	00230	Purine metabolism	apaH	49	E4	30	0	0.0102379	0.895421	0.928585	87	63	18	0.206897	0.285714	0.00410678	0.0164271
KEGG	00230	Purine metabolism	cysN	47	E7	1					87	63	18	0.206897	0.285714	0.00410678	0.0164271
KEGG	00230	Purine metabolism	purC	85	F4	40	10	0.196224	0.0117883	0.0331579	87	63	18	0.206897	0.285714	0.00410678	0.0164271
KEGG	00230	Purine metabolism	nrdD	53	G6	1					87	63	18	0.206897	0.285714	0.00410678	0.0164271
KEGG	00230	Purine metabolism	rihB	53	H3	1					87	63	18	0.206897	0.285714	0.00410678	0.0164271
KEGG	00230	Purine metabolism	add	53	E2	1					87	63	18	0.206897	0.285714	0.00410678	0.0164271
KEGG	00230	Purine metabolism	nudE	35	E6	1					87	63	18	0.206897	0.285714	0.00410678	0.0164271
KEGG	00230	Purine metabolism	nudF	33	G7	1					87	63	18	0.206897	0.285714	0.00410678	0.0164271
KEGG	00230	Purine metabolism	cysC	47	D7	1					87	63	18	0.206897	0.285714	0.00410678	0.0164271
KEGG	00230	Purine metabolism	hpt	85	A11	1					87	63	18	0.206897	0.285714	0.00410678	0.0164271
KEGG	00230	Purine metabolism	allB	49	B6	1					87	63	18	0.206897	0.285714	0.00410678	0.0164271
KEGG	00230	Purine metabolism	xdhB	33	G2	1					87	63	18	0.206897	0.285714	0.00410678	0.0164271
KEGG	00230	Purine metabolism	purF	A	E2	10	2.88675	0.18674	0.0165393	0.0438771	87	63	18	0.206897	0.285714	0.00410678	0.0164271
KEGG	00230	Purine metabolism	purK	49	C6	36.6667	5.7735	0.262089	0.000771681	0.00346975	87	63	18	0.206897	0.285714	0.00410678	0.0164271
KEGG	00230	Purine metabolism	holE	39	A8	1					87	63	18	0.206897	0.285714	0.00410678	0.0164271
KEGG	00230	Purine metabolism	holC	39	G9	1					87	63	18	0.206897	0.285714	0.00410678	0.0164271
KEGG	00230	Purine metabolism	purE	49	D6	35	7.07107	0.0994748	0.201579	0.31121	87	63	18	0.206897	0.285714	0.00410678	0.0164271
KEGG	00230	Purine metabolism	guaA	85	G4	1					87	63	18	0.206897	0.285714	0.00410678	0.0164271
KEGG	00230	Purine metabolism	purN	53	F4	2.5					87	63	18	0.206897	0.285714	0.00410678	0.0164271
KEGG	00230	Purine metabolism	ushA	47	H2	10	0	0.0398827	0.608609	0.732233	87	63	18	0.206897	0.285714	0.00410678	0.0164271
KEGG	00230	Purine metabolism	guaB	69	A4	31.6667	14.4338	0.168436	0.0306182	0.0703761	87	63	18	0.206897	0.285714	0.00410678	0.0164271
KEGG	00230	Purine metabolism	gsk	49	H5	1					87	63	18	0.206897	0.285714	0.00410678	0.0164271
KEGG	00230	Purine metabolism	xdhC	63	H5	1					87	63	18	0.206897	0.285714	0.00410678	0.0164271
KEGG	00230	Purine metabolism	pykA	3	D3	1					87	63	18	0.206897	0.285714	0.00410678	0.0164271
KEGG	00230	Purine metabolism	dnaQ	53	C11	1					87	63	18	0.206897	0.285714	0.00410678	0.0164271
KEGG	00230	Purine metabolism	nrdF	53	D5	1					87	63	18	0.206897	0.285714	0.00410678	0.0164271
KEGG	00230	Purine metabolism	gpt	49	D5	1					87	63	18	0.206897	0.285714	0.00410678	0.0164271
KEGG	00230	Purine metabolism	yjjG	39	D5	5					87	63	18	0.206897	0.285714	0.00410678	0.0164271
KEGG	00230	Purine metabolism	purA	53	D6	100	0	-0.0388153	0.618233	0.742361	87	63	18	0.206897	0.285714	0.00410678	0.0164271
KEGG	00230	Purine metabolism	apt	85	E4	33.3333	5.7735	-0.131017	0.09259	0.171794	87	63	18	0.206897	0.285714	0.00410678	0.0164271
KEGG	00230	Purine metabolism	ndk	85	F5	1					87	63	18	0.206897	0.285714	0.00410678	0.0164271
KEGG	00230	Purine metabolism	purD	53	C6	26.6667	5.7735	0.193071	0.0132126	0.0362032	87	63	18	0.206897	0.285714	0.00410678	0.0164271
KEGG	00240	Pyrimidine metabolism	deoD	53	E7	1					53	36	4	0.0754717	0.111111	0.813092	0.813092
KEGG	00240	Pyrimidine metabolism	cdd	53	F3	1					53	36	4	0.0754717	0.111111	0.813092	0.813092
KEGG	00240	Pyrimidine metabolism	hyuA	33	H2	1					53	36	4	0.0754717	0.111111	0.813092	0.813092
KEGG	00240	Pyrimidine metabolism	holC	39	G9	1					53	36	4	0.0754717	0.111111	0.813092	0.813092
KEGG	00240	Pyrimidine metabolism	mazG	25	H2	1					53	36	4	0.0754717	0.111111	0.813092	0.813092
KEGG	00240	Pyrimidine metabolism	upp	61	B1	37.7564	38.0332	0.504009	0	0	53	36	4	0.0754717	0.111111	0.813092	0.813092
KEGG	00240	Pyrimidine metabolism	pyrE	53	A6	1					53	36	4	0.0754717	0.111111	0.813092	0.813092
KEGG	00240	Pyrimidine metabolism	pyrC	49	E7	2.5					53	36	4	0.0754717	0.111111	0.813092	0.813092
KEGG	00240	Pyrimidine metabolism	tdk	49	G7	2.5					53	36	4	0.0754717	0.111111	0.813092	0.813092
KEGG	00240	Pyrimidine metabolism	carB	49	D4	1					53	36	4	0.0754717	0.111111	0.813092	0.813092
KEGG	00240	Pyrimidine metabolism	ndk	85	F5	1					53	36	4	0.0754717	0.111111	0.813092	0.813092
KEGG	00240	Pyrimidine metabolism	pyrF	A	D11	10	5	0.295655	0.000149004	0.000936596	53	36	4	0.0754717	0.111111	0.813092	0.813092
KEGG	00240	Pyrimidine metabolism	ushA	47	H2	10	0	0.0398827	0.608609	0.732233	53	36	4	0.0754717	0.111111	0.813092	0.813092
KEGG	00240	Pyrimidine metabolism	holE	39	A8	1					53	36	4	0.0754717	0.111111	0.813092	0.813092
KEGG	00240	Pyrimidine metabolism	nrdD	53	G6	1					53	36	4	0.0754717	0.111111	0.813092	0.813092
KEGG	00240	Pyrimidine metabolism	rpoZ	5	G1	1					53	36	4	0.0754717	0.111111	0.813092	0.813092
KEGG	00240	Pyrimidine metabolism	yfbR	9	B10	1					53	36	4	0.0754717	0.111111	0.813092	0.813092
KEGG	00240	Pyrimidine metabolism	holD	A	D4	1					53	36	4	0.0754717	0.111111	0.813092	0.813092
KEGG	00240	Pyrimidine metabolism	pnp	A	F8	75	0	0.286336	0.000239367	0.0013494	53	36	4	0.0754717	0.111111	0.813092	0.813092
KEGG	00240	Pyrimidine metabolism	udp	85	B5	1					53	36	4	0.0754717	0.111111	0.813092	0.813092
KEGG	00240	Pyrimidine metabolism	cmk	49	C7	1					53	36	4	0.0754717	0.111111	0.813092	0.813092
KEGG	00240	Pyrimidine metabolism	dnaQ	53	C11	1					53	36	4	0.0754717	0.111111	0.813092	0.813092
KEGG	00240	Pyrimidine metabolism	pyrB	53	A7	1					53	36	4	0.0754717	0.111111	0.813092	0.813092
KEGG	00240	Pyrimidine metabolism	carA	85	C4	1					53	36	4	0.0754717	0.111111	0.813092	0.813092
KEGG	00240	Pyrimidine metabolism	trxB	49	B7	1					53	36	4	0.0754717	0.111111	0.813092	0.813092
KEGG	00240	Pyrimidine metabolism	yjjG	39	D5	5					53	36	4	0.0754717	0.111111	0.813092	0.813092
KEGG	00240	Pyrimidine metabolism	udk	85	D10	1					53	36	4	0.0754717	0.111111	0.813092	0.813092
KEGG	00240	Pyrimidine metabolism	nrdE	53	C5	1					53	36	4	0.0754717	0.111111	0.813092	0.813092
KEGG	00240	Pyrimidine metabolism	rihB	53	H3	1					53	36	4	0.0754717	0.111111	0.813092	0.813092
KEGG	00240	Pyrimidine metabolism	nrdF	53	D5	1					53	36	4	0.0754717	0.111111	0.813092	0.813092
KEGG	00240	Pyrimidine metabolism	pyrD	49	D7	1					53	36	4	0.0754717	0.111111	0.813092	0.813092
KEGG	00240	Pyrimidine metabolism	pyrI	53	H6	1					53	36	4	0.0754717	0.111111	0.813092	0.813092
KEGG	00240	Pyrimidine metabolism	dcd	53	E3	1					53	36	4	0.0754717	0.111111	0.813092	0.813092
KEGG	00240	Pyrimidine metabolism	cpdB	53	E6	1					53	36	4	0.0754717	0.111111	0.813092	0.813092
KEGG	00240	Pyrimidine metabolism	codA	49	E5	1					53	36	4	0.0754717	0.111111	0.813092	0.813092
KEGG	00240	Pyrimidine metabolism	deoA	53	D7	1					53	36	4	0.0754717	0.111111	0.813092	0.813092
KEGG	00250	Alanine, aspartate and glutamate metabolism	argH	41	C12	1					30	24	5	0.166667	0.208333	0.288909	0.385213
KEGG	00250	Alanine, aspartate and glutamate metabolism	argG	31	D1	1					30	24	5	0.166667	0.208333	0.288909	0.385213
KEGG	00250	Alanine, aspartate and glutamate metabolism	gdhA	A	D7	1					30	24	5	0.166667	0.208333	0.288909	0.385213
KEGG	00250	Alanine, aspartate and glutamate metabolism	nadB	43	A7	1					30	24	5	0.166667	0.208333	0.288909	0.385213
KEGG	00250	Alanine, aspartate and glutamate metabolism	gadA	B	D4	1					30	24	5	0.166667	0.208333	0.288909	0.385213
KEGG	00250	Alanine, aspartate and glutamate metabolism	puuE	41	D5	1					30	24	5	0.166667	0.208333	0.288909	0.385213
KEGG	00250	Alanine, aspartate and glutamate metabolism	purF	A	E2	10	2.88675	0.18674	0.0165393	0.0438771	30	24	5	0.166667	0.208333	0.288909	0.385213
KEGG	00250	Alanine, aspartate and glutamate metabolism	pyrB	53	A7	1					30	24	5	0.166667	0.208333	0.288909	0.385213
KEGG	00250	Alanine, aspartate and glutamate metabolism	pyrI	53	H6	1					30	24	5	0.166667	0.208333	0.288909	0.385213
KEGG	00250	Alanine, aspartate and glutamate metabolism	asnA	41	C11	1					30	24	5	0.166667	0.208333	0.288909	0.385213
KEGG	00250	Alanine, aspartate and glutamate metabolism	purA	53	D6	100	0	-0.0388153	0.618233	0.742361	30	24	5	0.166667	0.208333	0.288909	0.385213
KEGG	00250	Alanine, aspartate and glutamate metabolism	asnB	65	E2	11.6667	2.88675	0.231332	0.0029919	0.0105315	30	24	5	0.166667	0.208333	0.288909	0.385213
KEGG	00250	Alanine, aspartate and glutamate metabolism	aspC	41	E4	10	2.88675	-0.139771	0.0727783	0.142322	30	24	5	0.166667	0.208333	0.288909	0.385213
KEGG	00250	Alanine, aspartate and glutamate metabolism	carB	49	D4	1					30	24	5	0.166667	0.208333	0.288909	0.385213
KEGG	00250	Alanine, aspartate and glutamate metabolism	gadB	B	C4	1					30	24	5	0.166667	0.208333	0.288909	0.385213
KEGG	00250	Alanine, aspartate and glutamate metabolism	ansB	47	A9	1					30	24	5	0.166667	0.208333	0.288909	0.385213
KEGG	00250	Alanine, aspartate and glutamate metabolism	aspA	63	A11	1					30	24	5	0.166667	0.208333	0.288909	0.385213
KEGG	00250	Alanine, aspartate and glutamate metabolism	putA	47	B4	1					30	24	5	0.166667	0.208333	0.288909	0.385213
KEGG	00250	Alanine, aspartate and glutamate metabolism	gltB	65	F8	11.6667	2.88675	-0.249518	0.00136638	0.00537293	30	24	5	0.166667	0.208333	0.288909	0.385213
KEGG	00250	Alanine, aspartate and glutamate metabolism	gltD	83	C11	1					30	24	5	0.166667	0.208333	0.288909	0.385213
KEGG	00250	Alanine, aspartate and glutamate metabolism	gabT	83	A11	1					30	24	5	0.166667	0.208333	0.288909	0.385213
KEGG	00250	Alanine, aspartate and glutamate metabolism	carA	85	C4	1					30	24	5	0.166667	0.208333	0.288909	0.385213
KEGG	00250	Alanine, aspartate and glutamate metabolism	ansA	47	D5	1					30	24	5	0.166667	0.208333	0.288909	0.385213
KEGG	00250	Alanine, aspartate and glutamate metabolism	gabD	47	C7	1					30	24	5	0.166667	0.208333	0.288909	0.385213
KEGG	00260	Glycine, serine and threonine metabolism	trpB	41	A5	1					32	28	5	0.15625	0.178571	0.416288	0.52036
KEGG	00260	Glycine, serine and threonine metabolism	usg	B	H3	1					32	28	5	0.15625	0.178571	0.416288	0.52036
KEGG	00260	Glycine, serine and threonine metabolism	gcvP	47	E8	26.6667	5.7735	-0.581197	1.02807e-13	4.22193e-12	32	28	5	0.15625	0.178571	0.416288	0.52036
KEGG	00260	Glycine, serine and threonine metabolism	lysC	41	F12	1					32	28	5	0.15625	0.178571	0.416288	0.52036
KEGG	00260	Glycine, serine and threonine metabolism	tdh	47	E10	1					32	28	5	0.15625	0.178571	0.416288	0.52036
KEGG	00260	Glycine, serine and threonine metabolism	glyA	41	B9	10	0	0.0929717	0.281042	0.402609	32	28	5	0.15625	0.178571	0.416288	0.52036
KEGG	00260	Glycine, serine and threonine metabolism	kbl	47	F10	1					32	28	5	0.15625	0.178571	0.416288	0.52036
KEGG	00260	Glycine, serine and threonine metabolism	metL	63	B10	1					32	28	5	0.15625	0.178571	0.416288	0.52036
KEGG	00260	Glycine, serine and threonine metabolism	serB	43	A1	1					32	28	5	0.15625	0.178571	0.416288	0.52036
KEGG	00260	Glycine, serine and threonine metabolism	garK	65	B8	1					32	28	5	0.15625	0.178571	0.416288	0.52036
KEGG	00260	Glycine, serine and threonine metabolism	sdaB	47	C8	1					32	28	5	0.15625	0.178571	0.416288	0.52036
KEGG	00260	Glycine, serine and threonine metabolism	tdcB	65	H7	1					32	28	5	0.15625	0.178571	0.416288	0.52036
KEGG	00260	Glycine, serine and threonine metabolism	tdcG	73	G7	1					32	28	5	0.15625	0.178571	0.416288	0.52036
KEGG	00260	Glycine, serine and threonine metabolism	betA	45	G8	1					32	28	5	0.15625	0.178571	0.416288	0.52036
KEGG	00260	Glycine, serine and threonine metabolism	thrC	65	D2	10	0	0.313676	5.7349e-05	0.000415611	32	28	5	0.15625	0.178571	0.416288	0.52036
KEGG	00260	Glycine, serine and threonine metabolism	serC	41	C4	11.6667	2.88675	-0.114565	0.141359	0.236623	32	28	5	0.15625	0.178571	0.416288	0.52036
KEGG	00260	Glycine, serine and threonine metabolism	ilvA	41	F11	1					32	28	5	0.15625	0.178571	0.416288	0.52036
KEGG	00260	Glycine, serine and threonine metabolism	serA	41	B10	1					32	28	5	0.15625	0.178571	0.416288	0.52036
KEGG	00260	Glycine, serine and threonine metabolism	ltaE	41	B4	1					32	28	5	0.15625	0.178571	0.416288	0.52036
KEGG	00260	Glycine, serine and threonine metabolism	dsdA	47	H6	1					32	28	5	0.15625	0.178571	0.416288	0.52036
KEGG	00260	Glycine, serine and threonine metabolism	glxK	89	D10	1					32	28	5	0.15625	0.178571	0.416288	0.52036
KEGG	00260	Glycine, serine and threonine metabolism	thrB	41	C2	1					32	28	5	0.15625	0.178571	0.416288	0.52036
KEGG	00260	Glycine, serine and threonine metabolism	tynA	63	B2	1					32	28	5	0.15625	0.178571	0.416288	0.52036
KEGG	00260	Glycine, serine and threonine metabolism	gcvT	47	G8	15	5	-0.135852	0.0811704	0.15488	32	28	5	0.15625	0.178571	0.416288	0.52036
KEGG	00260	Glycine, serine and threonine metabolism	betB	45	H8	1					32	28	5	0.15625	0.178571	0.416288	0.52036
KEGG	00260	Glycine, serine and threonine metabolism	sdaA	47	E5	1					32	28	5	0.15625	0.178571	0.416288	0.52036
KEGG	00260	Glycine, serine and threonine metabolism	thrA	83	A8	1					32	28	5	0.15625	0.178571	0.416288	0.52036
KEGG	00260	Glycine, serine and threonine metabolism	trpA	41	H4	1					32	28	5	0.15625	0.178571	0.416288	0.52036
KEGG	00330	Arginine and proline metabolism	proC	41	F3	1					43	38	6	0.139535	0.157895	0.518827	0.576474
KEGG	00330	Arginine and proline metabolism	argI	65	G12	1					43	38	6	0.139535	0.157895	0.518827	0.576474
KEGG	00330	Arginine and proline metabolism	aspC	41	E4	10	2.88675	-0.139771	0.0727783	0.142322	43	38	6	0.139535	0.157895	0.518827	0.576474
KEGG	00330	Arginine and proline metabolism	astC	83	C8	21.6667	7.63763	0.119411	0.125289	0.217403	43	38	6	0.139535	0.157895	0.518827	0.576474
KEGG	00330	Arginine and proline metabolism	proB	41	B3	1					43	38	6	0.139535	0.157895	0.518827	0.576474
KEGG	00330	Arginine and proline metabolism	speD	47	B2	1					43	38	6	0.139535	0.157895	0.518827	0.576474
KEGG	00330	Arginine and proline metabolism	putA	47	B4	1					43	38	6	0.139535	0.157895	0.518827	0.576474
KEGG	00330	Arginine and proline metabolism	speB	89	F5	21.6667	7.63763	-0.516509	3.7377e-11	1.04656e-09	43	38	6	0.139535	0.157895	0.518827	0.576474
KEGG	00330	Arginine and proline metabolism	speG	41	D6	1					43	38	6	0.139535	0.157895	0.518827	0.576474
KEGG	00330	Arginine and proline metabolism	ybcF	47	B3	1					43	38	6	0.139535	0.157895	0.518827	0.576474
KEGG	00330	Arginine and proline metabolism	argD	41	F10	1					43	38	6	0.139535	0.157895	0.518827	0.576474
KEGG	00330	Arginine and proline metabolism	yahI	47	E2	1					43	38	6	0.139535	0.157895	0.518827	0.576474
KEGG	00330	Arginine and proline metabolism	astE	41	G6	2.5					43	38	6	0.139535	0.157895	0.518827	0.576474
KEGG	00330	Arginine and proline metabolism	puuB	83	E12	1					43	38	6	0.139535	0.157895	0.518827	0.576474
KEGG	00330	Arginine and proline metabolism	speF	47	F3	1					43	38	6	0.139535	0.157895	0.518827	0.576474
KEGG	00330	Arginine and proline metabolism	puuA	67	C9	13.3333	2.88675	0.139158	0.074042	0.144335	43	38	6	0.139535	0.157895	0.518827	0.576474
KEGG	00330	Arginine and proline metabolism	argA	41	G9	1					43	38	6	0.139535	0.157895	0.518827	0.576474
KEGG	00330	Arginine and proline metabolism	eda	51	C3	1					43	38	6	0.139535	0.157895	0.518827	0.576474
KEGG	00330	Arginine and proline metabolism	speA	47	H8	26.6667	5.7735	-0.347398	8.38869e-06	8.07411e-05	43	38	6	0.139535	0.157895	0.518827	0.576474
KEGG	00330	Arginine and proline metabolism	argC	9	G4	1					43	38	6	0.139535	0.157895	0.518827	0.576474
KEGG	00330	Arginine and proline metabolism	pepD	7	D10	15	5	-0.031934	0.6818	0.786825	43	38	6	0.139535	0.157895	0.518827	0.576474
KEGG	00330	Arginine and proline metabolism	speE	5	G8	1					43	38	6	0.139535	0.157895	0.518827	0.576474
KEGG	00330	Arginine and proline metabolism	argH	41	C12	1					43	38	6	0.139535	0.157895	0.518827	0.576474
KEGG	00330	Arginine and proline metabolism	gdhA	A	D7	1					43	38	6	0.139535	0.157895	0.518827	0.576474
KEGG	00330	Arginine and proline metabolism	astD	67	G11	2.5					43	38	6	0.139535	0.157895	0.518827	0.576474
KEGG	00330	Arginine and proline metabolism	yqeA	47	D8	1					43	38	6	0.139535	0.157895	0.518827	0.576474
KEGG	00330	Arginine and proline metabolism	adiA	71	B12	2.5					43	38	6	0.139535	0.157895	0.518827	0.576474
KEGG	00330	Arginine and proline metabolism	argF	41	E3	1					43	38	6	0.139535	0.157895	0.518827	0.576474
KEGG	00330	Arginine and proline metabolism	astA	41	A7	5					43	38	6	0.139535	0.157895	0.518827	0.576474
KEGG	00330	Arginine and proline metabolism	proA	41	C3	1					43	38	6	0.139535	0.157895	0.518827	0.576474
KEGG	00330	Arginine and proline metabolism	argE	41	B12	1					43	38	6	0.139535	0.157895	0.518827	0.576474
KEGG	00330	Arginine and proline metabolism	codA	49	E5	1					43	38	6	0.139535	0.157895	0.518827	0.576474
KEGG	00330	Arginine and proline metabolism	argB	69	F11	1					43	38	6	0.139535	0.157895	0.518827	0.576474
KEGG	00330	Arginine and proline metabolism	speC	69	A7	2.5					43	38	6	0.139535	0.157895	0.518827	0.576474
KEGG	00330	Arginine and proline metabolism	puuC	49	D12	1					43	38	6	0.139535	0.157895	0.518827	0.576474
KEGG	00330	Arginine and proline metabolism	astB	41	H6	2.5					43	38	6	0.139535	0.157895	0.518827	0.576474
KEGG	00330	Arginine and proline metabolism	puuD	23	C8	1					43	38	6	0.139535	0.157895	0.518827	0.576474
KEGG	00330	Arginine and proline metabolism	argG	31	D1	1					43	38	6	0.139535	0.157895	0.518827	0.576474
KEGG	00400	Phenylalanine, tyrosine and tryptophan biosynthesis	aroL	41	G3	1					21	21	7	0.333333	0.333333	0.0288782	0.0888561
KEGG	00400	Phenylalanine, tyrosine and tryptophan biosynthesis	aroG	65	F2	1					21	21	7	0.333333	0.333333	0.0288782	0.0888561
KEGG	00400	Phenylalanine, tyrosine and tryptophan biosynthesis	aroH	41	F6	1					21	21	7	0.333333	0.333333	0.0288782	0.0888561
KEGG	00400	Phenylalanine, tyrosine and tryptophan biosynthesis	aspC	41	E4	10	2.88675	-0.139771	0.0727783	0.142322	21	21	7	0.333333	0.333333	0.0288782	0.0888561
KEGG	00400	Phenylalanine, tyrosine and tryptophan biosynthesis	trpA	41	H4	1					21	21	7	0.333333	0.333333	0.0288782	0.0888561
KEGG	00400	Phenylalanine, tyrosine and tryptophan biosynthesis	trpB	41	A5	1					21	21	7	0.333333	0.333333	0.0288782	0.0888561
KEGG	00400	Phenylalanine, tyrosine and tryptophan biosynthesis	pheA	41	D9	1					21	21	7	0.333333	0.333333	0.0288782	0.0888561
KEGG	00400	Phenylalanine, tyrosine and tryptophan biosynthesis	aroA	41	D4	40	10	0.0544942	0.484146	0.61239	21	21	7	0.333333	0.333333	0.0288782	0.0888561
KEGG	00400	Phenylalanine, tyrosine and tryptophan biosynthesis	hisC	41	F7	1					21	21	7	0.333333	0.333333	0.0288782	0.0888561
KEGG	00400	Phenylalanine, tyrosine and tryptophan biosynthesis	tyrB	41	H12	1					21	21	7	0.333333	0.333333	0.0288782	0.0888561
KEGG	00400	Phenylalanine, tyrosine and tryptophan biosynthesis	trpD	41	B5	1					21	21	7	0.333333	0.333333	0.0288782	0.0888561
KEGG	00400	Phenylalanine, tyrosine and tryptophan biosynthesis	aroF	41	F9	1					21	21	7	0.333333	0.333333	0.0288782	0.0888561
KEGG	00400	Phenylalanine, tyrosine and tryptophan biosynthesis	trpC	59	F8	1					21	21	7	0.333333	0.333333	0.0288782	0.0888561
KEGG	00400	Phenylalanine, tyrosine and tryptophan biosynthesis	aroC	41	E8	11.6667	2.88675	0.209662	0.00712925	0.0220684	21	21	7	0.333333	0.333333	0.0288782	0.0888561
KEGG	00400	Phenylalanine, tyrosine and tryptophan biosynthesis	aroB	51	D10	40	10	0.025944	0.739058	0.829252	21	21	7	0.333333	0.333333	0.0288782	0.0888561
KEGG	00400	Phenylalanine, tyrosine and tryptophan biosynthesis	trpE	41	C5	1					21	21	7	0.333333	0.333333	0.0288782	0.0888561
KEGG	00400	Phenylalanine, tyrosine and tryptophan biosynthesis	aroE	41	E10	75	0	-0.0774862	0.319827	0.444725	21	21	7	0.333333	0.333333	0.0288782	0.0888561
KEGG	00400	Phenylalanine, tyrosine and tryptophan biosynthesis	tyrA	41	E9	1					21	21	7	0.333333	0.333333	0.0288782	0.0888561
KEGG	00400	Phenylalanine, tyrosine and tryptophan biosynthesis	aroD	B	G3	55	18.0278	0.0377774	0.627654	0.752208	21	21	7	0.333333	0.333333	0.0288782	0.0888561
KEGG	00400	Phenylalanine, tyrosine and tryptophan biosynthesis	ydiB	23	A4	1					21	21	7	0.333333	0.333333	0.0288782	0.0888561
KEGG	00400	Phenylalanine, tyrosine and tryptophan biosynthesis	aroK	89	H1	30	0	0.0103445	0.894339	0.928585	21	21	7	0.333333	0.333333	0.0288782	0.0888561
KEGG	00480	Glutathione metabolism	gshA	43	C7	40	0	0.203336	0.0090642	0.0269737	18	17	5	0.277778	0.294118	0.0994426	0.180805
KEGG	00480	Glutathione metabolism	pepN	7	G11	1					18	17	5	0.277778	0.294118	0.0994426	0.180805
KEGG	00480	Glutathione metabolism	zwf	3	C3	1					18	17	5	0.277778	0.294118	0.0994426	0.180805
KEGG	00480	Glutathione metabolism	pepA	9	C7	1					18	17	5	0.277778	0.294118	0.0994426	0.180805
KEGG	00480	Glutathione metabolism	pepB	9	E2	1					18	17	5	0.277778	0.294118	0.0994426	0.180805
KEGG	00480	Glutathione metabolism	speC	69	A7	2.5					18	17	5	0.277778	0.294118	0.0994426	0.180805
KEGG	00480	Glutathione metabolism	gor	31	E2	30	0	0.030662	0.69382	0.794411	18	17	5	0.277778	0.294118	0.0994426	0.180805
KEGG	00480	Glutathione metabolism	gnd	3	E3	1					18	17	5	0.277778	0.294118	0.0994426	0.180805
KEGG	00480	Glutathione metabolism	yfcG	21	B10	30	10	0.310172	6.93214e-05	0.000488846	18	17	5	0.277778	0.294118	0.0994426	0.180805
KEGG	00480	Glutathione metabolism	speE	5	G8	1					18	17	5	0.277778	0.294118	0.0994426	0.180805
KEGG	00480	Glutathione metabolism	icd	B	E1	1					18	17	5	0.277778	0.294118	0.0994426	0.180805
KEGG	00480	Glutathione metabolism	gshB	43	H7	33.3333	5.7735	0.0762657	0.327508	0.452343	18	17	5	0.277778	0.294118	0.0994426	0.180805
KEGG	00480	Glutathione metabolism	gss	47	D9	1					18	17	5	0.277778	0.294118	0.0994426	0.180805
KEGG	00480	Glutathione metabolism	btuE	55	E7	1					18	17	5	0.277778	0.294118	0.0994426	0.180805
KEGG	00480	Glutathione metabolism	speF	47	F3	1					18	17	5	0.277778	0.294118	0.0994426	0.180805
KEGG	00480	Glutathione metabolism	ggt	9	D6	1					18	17	5	0.277778	0.294118	0.0994426	0.180805
KEGG	00480	Glutathione metabolism	pepD	7	D10	15	5	-0.031934	0.6818	0.786825	18	17	5	0.277778	0.294118	0.0994426	0.180805
KEGG	00500	Starch and sucrose metabolism	treB	57	G2	10	2.88675	0.0928879	0.233058	0.345901	32	31	7	0.21875	0.225806	0.17456	0.268554
KEGG	00500	Starch and sucrose metabolism	uidA	51	C2	13.3333	7.63763	0.293348	0.000167768	0.0010148	32	31	7	0.21875	0.225806	0.17456	0.268554
KEGG	00500	Starch and sucrose metabolism	bcsZ	63	D8	1					32	31	7	0.21875	0.225806	0.17456	0.268554
KEGG	00500	Starch and sucrose metabolism	ycjU	47	F4	16.6667	2.88675	0.0693608	0.373195	0.501748	32	31	7	0.21875	0.225806	0.17456	0.268554
KEGG	00500	Starch and sucrose metabolism	malX	55	C7	1					32	31	7	0.21875	0.225806	0.17456	0.268554
KEGG	00500	Starch and sucrose metabolism	malP	85	D3	1					32	31	7	0.21875	0.225806	0.17456	0.268554
KEGG	00500	Starch and sucrose metabolism	glk	3	C5	1					32	31	7	0.21875	0.225806	0.17456	0.268554
KEGG	00500	Starch and sucrose metabolism	bglX	51	A4	1					32	31	7	0.21875	0.225806	0.17456	0.268554
KEGG	00500	Starch and sucrose metabolism	malS	51	A12	1					32	31	7	0.21875	0.225806	0.17456	0.268554
KEGG	00500	Starch and sucrose metabolism	mak	21	D1	1					32	31	7	0.21875	0.225806	0.17456	0.268554
KEGG	00500	Starch and sucrose metabolism	bcsA	71	E6	1					32	31	7	0.21875	0.225806	0.17456	0.268554
KEGG	00500	Starch and sucrose metabolism	crr	91,93,95 comb	A10	1					32	31	7	0.21875	0.225806	0.17456	0.268554
KEGG	00500	Starch and sucrose metabolism	yagH	83	H10	1					32	31	7	0.21875	0.225806	0.17456	0.268554
KEGG	00500	Starch and sucrose metabolism	treF	51	E11	1					32	31	7	0.21875	0.225806	0.17456	0.268554
KEGG	00500	Starch and sucrose metabolism	ugd	47	F5	1					32	31	7	0.21875	0.225806	0.17456	0.268554
KEGG	00500	Starch and sucrose metabolism	glgP	51	A11	30	0	0.0349505	0.653622	0.76838	32	31	7	0.21875	0.225806	0.17456	0.268554
KEGG	00500	Starch and sucrose metabolism	malZ	49	G9	10	2.88675	-0.0878777	0.259233	0.376621	32	31	7	0.21875	0.225806	0.17456	0.268554
KEGG	00500	Starch and sucrose metabolism	ycjM	59	A9	46.6667	5.7735	-0.349204	7.5302e-06	7.48162e-05	32	31	7	0.21875	0.225806	0.17456	0.268554
KEGG	00500	Starch and sucrose metabolism	treA	5	A4	1					32	31	7	0.21875	0.225806	0.17456	0.268554
KEGG	00500	Starch and sucrose metabolism	ybhC	7	A3	1					32	31	7	0.21875	0.225806	0.17456	0.268554
KEGG	00500	Starch and sucrose metabolism	glgC	5	C10	2.5	0				32	31	7	0.21875	0.225806	0.17456	0.268554
KEGG	00500	Starch and sucrose metabolism	amyA	51	F3	11.6667	2.88675	-0.109049	0.161527	0.263228	32	31	7	0.21875	0.225806	0.17456	0.268554
KEGG	00500	Starch and sucrose metabolism	otsA	77	G6	1					32	31	7	0.21875	0.225806	0.17456	0.268554
KEGG	00500	Starch and sucrose metabolism	galU	49	C12	1					32	31	7	0.21875	0.225806	0.17456	0.268554
KEGG	00500	Starch and sucrose metabolism	pgm	5	E5	1					32	31	7	0.21875	0.225806	0.17456	0.268554
KEGG	00500	Starch and sucrose metabolism	pgi	3	F7	2.5					32	31	7	0.21875	0.225806	0.17456	0.268554
KEGG	00500	Starch and sucrose metabolism	glgB	51	D11	1					32	31	7	0.21875	0.225806	0.17456	0.268554
KEGG	00500	Starch and sucrose metabolism	glgA	51	B11	1					32	31	7	0.21875	0.225806	0.17456	0.268554
KEGG	00500	Starch and sucrose metabolism	treC	47	E12	1					32	31	7	0.21875	0.225806	0.17456	0.268554
KEGG	00500	Starch and sucrose metabolism	otsB	45	D11	1					32	31	7	0.21875	0.225806	0.17456	0.268554
KEGG	00500	Starch and sucrose metabolism	malQ	51	E10	1					32	31	7	0.21875	0.225806	0.17456	0.268554
KEGG	00620	Pyruvate metabolism	tdcE	85	H12	1					43	34	5	0.116279	0.147059	0.596574	0.627973
KEGG	00620	Pyruvate metabolism	mhpF	49	D9	1					43	34	5	0.116279	0.147059	0.596574	0.627973
KEGG	00620	Pyruvate metabolism	aceB	3	D7	1					43	34	5	0.116279	0.147059	0.596574	0.627973
KEGG	00620	Pyruvate metabolism	aceF	1	A11	25	13.2288	-0.0262953	0.735656	0.827187	43	34	5	0.116279	0.147059	0.596574	0.627973
KEGG	00620	Pyruvate metabolism	pta	5	H4	13.3333	14.4338	-0.427966	4.13873e-08	6.39617e-07	43	34	5	0.116279	0.147059	0.596574	0.627973
KEGG	00620	Pyruvate metabolism	aceE	5	F9	91.6667	14.4338	-0.930878	0	0	43	34	5	0.116279	0.147059	0.596574	0.627973
KEGG	00620	Pyruvate metabolism	maeB	3	D5	1					43	34	5	0.116279	0.147059	0.596574	0.627973
KEGG	00620	Pyruvate metabolism	dld	5	C5	1					43	34	5	0.116279	0.147059	0.596574	0.627973
KEGG	00620	Pyruvate metabolism	gloA	47	C5	1					43	34	5	0.116279	0.147059	0.596574	0.627973
KEGG	00620	Pyruvate metabolism	lldD	5	D5	1					43	34	5	0.116279	0.147059	0.596574	0.627973
KEGG	00620	Pyruvate metabolism	acs	49	B4	1					43	34	5	0.116279	0.147059	0.596574	0.627973
KEGG	00620	Pyruvate metabolism	adhE	3	A2	1					43	34	5	0.116279	0.147059	0.596574	0.627973
KEGG	00620	Pyruvate metabolism	leuA	41	G2	1					43	34	5	0.116279	0.147059	0.596574	0.627973
KEGG	00620	Pyruvate metabolism	pflD	3	A7	1					43	34	5	0.116279	0.147059	0.596574	0.627973
KEGG	00620	Pyruvate metabolism	yqeF	69	D5	1					43	34	5	0.116279	0.147059	0.596574	0.627973
KEGG	00620	Pyruvate metabolism	ackA	5	E10	1					43	34	5	0.116279	0.147059	0.596574	0.627973
KEGG	00620	Pyruvate metabolism	poxB	5	A5	1					43	34	5	0.116279	0.147059	0.596574	0.627973
KEGG	00620	Pyruvate metabolism	atoB	49	B3	1					43	34	5	0.116279	0.147059	0.596574	0.627973
KEGG	00620	Pyruvate metabolism	fucO	85	B2	1					43	34	5	0.116279	0.147059	0.596574	0.627973
KEGG	00620	Pyruvate metabolism	glcB	3	H5	1					43	34	5	0.116279	0.147059	0.596574	0.627973
KEGG	00620	Pyruvate metabolism	mdh	3	A6	2.5					43	34	5	0.116279	0.147059	0.596574	0.627973
KEGG	00620	Pyruvate metabolism	ppc	3	C7	1					43	34	5	0.116279	0.147059	0.596574	0.627973
KEGG	00620	Pyruvate metabolism	yccX	75	E6	1					43	34	5	0.116279	0.147059	0.596574	0.627973
KEGG	00620	Pyruvate metabolism	gloB	47	D2	1					43	34	5	0.116279	0.147059	0.596574	0.627973
KEGG	00620	Pyruvate metabolism	eutE	51	A6	30	0	-0.098343	0.206755	0.317608	43	34	5	0.116279	0.147059	0.596574	0.627973
KEGG	00620	Pyruvate metabolism	mqo	B	G1	1					43	34	5	0.116279	0.147059	0.596574	0.627973
KEGG	00620	Pyruvate metabolism	ybiW	A	A1	1					43	34	5	0.116279	0.147059	0.596574	0.627973
KEGG	00620	Pyruvate metabolism	mgsA	67	A8	1					43	34	5	0.116279	0.147059	0.596574	0.627973
KEGG	00620	Pyruvate metabolism	pck	B	A2	1					43	34	5	0.116279	0.147059	0.596574	0.627973
KEGG	00620	Pyruvate metabolism	ldhA	5	B5	1					43	34	5	0.116279	0.147059	0.596574	0.627973
KEGG	00620	Pyruvate metabolism	pykF	3	H2	33.3333	5.7735	-0.295724	0.000148479	0.000936596	43	34	5	0.116279	0.147059	0.596574	0.627973
KEGG	00620	Pyruvate metabolism	aldA	49	E12	1					43	34	5	0.116279	0.147059	0.596574	0.627973
KEGG	00620	Pyruvate metabolism	pykA	3	D3	1					43	34	5	0.116279	0.147059	0.596574	0.627973
KEGG	00620	Pyruvate metabolism	pflB	3	D1	1					43	34	5	0.116279	0.147059	0.596574	0.627973
KEGG	00630	Glyoxylate and dicarboxylate metabolism	eda	51	C3	1					38	35	6	0.157895	0.171429	0.434811	0.527044
KEGG	00630	Glyoxylate and dicarboxylate metabolism	oxc	41	G8	1					38	35	6	0.157895	0.171429	0.434811	0.527044
KEGG	00630	Glyoxylate and dicarboxylate metabolism	fdnI	51	D1	1					38	35	6	0.157895	0.171429	0.434811	0.527044
KEGG	00630	Glyoxylate and dicarboxylate metabolism	aceB	3	D7	1					38	35	6	0.157895	0.171429	0.434811	0.527044
KEGG	00630	Glyoxylate and dicarboxylate metabolism	garR	69	G9	2.5					38	35	6	0.157895	0.171429	0.434811	0.527044
KEGG	00630	Glyoxylate and dicarboxylate metabolism	ydeP	81	B6	1					38	35	6	0.157895	0.171429	0.434811	0.527044
KEGG	00630	Glyoxylate and dicarboxylate metabolism	fdoG	53	B2	1					38	35	6	0.157895	0.171429	0.434811	0.527044
KEGG	00630	Glyoxylate and dicarboxylate metabolism	fdnH	83	F12	33.3333	5.7735	-0.0842144	0.279616	0.4015	38	35	6	0.157895	0.171429	0.434811	0.527044
KEGG	00630	Glyoxylate and dicarboxylate metabolism	glcE	73	B7	15	5	-0.0266003	0.732706	0.826643	38	35	6	0.157895	0.171429	0.434811	0.527044
KEGG	00630	Glyoxylate and dicarboxylate metabolism	atoB	49	B3	1					38	35	6	0.157895	0.171429	0.434811	0.527044
KEGG	00630	Glyoxylate and dicarboxylate metabolism	fdoI	53	A2	1					38	35	6	0.157895	0.171429	0.434811	0.527044
KEGG	00630	Glyoxylate and dicarboxylate metabolism	fucO	85	B2	1					38	35	6	0.157895	0.171429	0.434811	0.527044
KEGG	00630	Glyoxylate and dicarboxylate metabolism	fdoH	85	F3	1					38	35	6	0.157895	0.171429	0.434811	0.527044
KEGG	00630	Glyoxylate and dicarboxylate metabolism	ybhJ	75	D4	1					38	35	6	0.157895	0.171429	0.434811	0.527044
KEGG	00630	Glyoxylate and dicarboxylate metabolism	gcl	47	A3	1					38	35	6	0.157895	0.171429	0.434811	0.527044
KEGG	00630	Glyoxylate and dicarboxylate metabolism	aceA	3	E7	1					38	35	6	0.157895	0.171429	0.434811	0.527044
KEGG	00630	Glyoxylate and dicarboxylate metabolism	gltA	5	F5	40	10	-0.74243	0	0	38	35	6	0.157895	0.171429	0.434811	0.527044
KEGG	00630	Glyoxylate and dicarboxylate metabolism	ttdA	51	A9	10	2.88675	-0.315067	5.3164e-05	0.000394567	38	35	6	0.157895	0.171429	0.434811	0.527044
KEGG	00630	Glyoxylate and dicarboxylate metabolism	glcD	47	B9	1					38	35	6	0.157895	0.171429	0.434811	0.527044
KEGG	00630	Glyoxylate and dicarboxylate metabolism	fdhF	47	D12	1					38	35	6	0.157895	0.171429	0.434811	0.527044
KEGG	00630	Glyoxylate and dicarboxylate metabolism	glxK	89	D10	1					38	35	6	0.157895	0.171429	0.434811	0.527044
KEGG	00630	Glyoxylate and dicarboxylate metabolism	aldA	49	E12	1					38	35	6	0.157895	0.171429	0.434811	0.527044
KEGG	00630	Glyoxylate and dicarboxylate metabolism	acnA	3	B2	16.6667	5.7735	-0.322472	3.53326e-05	0.000290199	38	35	6	0.157895	0.171429	0.434811	0.527044
KEGG	00630	Glyoxylate and dicarboxylate metabolism	garK	65	B8	1					38	35	6	0.157895	0.171429	0.434811	0.527044
KEGG	00630	Glyoxylate and dicarboxylate metabolism	glcB	3	H5	1					38	35	6	0.157895	0.171429	0.434811	0.527044
KEGG	00630	Glyoxylate and dicarboxylate metabolism	mdh	3	A6	2.5					38	35	6	0.157895	0.171429	0.434811	0.527044
KEGG	00630	Glyoxylate and dicarboxylate metabolism	acnB	1	B11	13.3333	14.4338	0.260766	0.000820428	0.00360988	38	35	6	0.157895	0.171429	0.434811	0.527044
KEGG	00630	Glyoxylate and dicarboxylate metabolism	yqeF	69	D5	1					38	35	6	0.157895	0.171429	0.434811	0.527044
KEGG	00630	Glyoxylate and dicarboxylate metabolism	gph	63	C6	1					38	35	6	0.157895	0.171429	0.434811	0.527044
KEGG	00630	Glyoxylate and dicarboxylate metabolism	purU	49	F7	2.5					38	35	6	0.157895	0.171429	0.434811	0.527044
KEGG	00630	Glyoxylate and dicarboxylate metabolism	ttdB	51	B9	1					38	35	6	0.157895	0.171429	0.434811	0.527044
KEGG	00630	Glyoxylate and dicarboxylate metabolism	glcF	87	F3	1					38	35	6	0.157895	0.171429	0.434811	0.527044
KEGG	00630	Glyoxylate and dicarboxylate metabolism	glxR	23	H3	1					38	35	6	0.157895	0.171429	0.434811	0.527044
KEGG	00630	Glyoxylate and dicarboxylate metabolism	hyi	61	A11	1					38	35	6	0.157895	0.171429	0.434811	0.527044
KEGG	00630	Glyoxylate and dicarboxylate metabolism	fdnG	51	C1	1					38	35	6	0.157895	0.171429	0.434811	0.527044
KEGG	00640	Propanoate metabolism	pta	5	H4	13.3333	14.4338	-0.427966	4.13873e-08	6.39617e-07	30	23	5	0.166667	0.217391	0.258	0.355862
KEGG	00640	Propanoate metabolism	prpE	85	A4	1					30	23	5	0.166667	0.217391	0.258	0.355862
KEGG	00640	Propanoate metabolism	yqeF	69	D5	1					30	23	5	0.166667	0.217391	0.258	0.355862
KEGG	00640	Propanoate metabolism	paaG	43	G4	1					30	23	5	0.166667	0.217391	0.258	0.355862
KEGG	00640	Propanoate metabolism	tdcD	61	G2	1					30	23	5	0.166667	0.217391	0.258	0.355862
KEGG	00640	Propanoate metabolism	gabT	83	A11	1					30	23	5	0.166667	0.217391	0.258	0.355862
KEGG	00640	Propanoate metabolism	ybiW	A	A1	1					30	23	5	0.166667	0.217391	0.258	0.355862
KEGG	00640	Propanoate metabolism	prpB	79	E7	1					30	23	5	0.166667	0.217391	0.258	0.355862
KEGG	00640	Propanoate metabolism	sucD	83	D2	55	18.0278	0.092404	0.235501	0.347887	30	23	5	0.166667	0.217391	0.258	0.355862
KEGG	00640	Propanoate metabolism	tdcE	85	H12	1					30	23	5	0.166667	0.217391	0.258	0.355862
KEGG	00640	Propanoate metabolism	fadB	53	G1	1					30	23	5	0.166667	0.217391	0.258	0.355862
KEGG	00640	Propanoate metabolism	puuE	41	D5	1					30	23	5	0.166667	0.217391	0.258	0.355862
KEGG	00640	Propanoate metabolism	pflB	3	D1	1					30	23	5	0.166667	0.217391	0.258	0.355862
KEGG	00640	Propanoate metabolism	prpD	A	C1	1					30	23	5	0.166667	0.217391	0.258	0.355862
KEGG	00640	Propanoate metabolism	ackA	5	E10	1					30	23	5	0.166667	0.217391	0.258	0.355862
KEGG	00640	Propanoate metabolism	atoA	51	D5	1					30	23	5	0.166667	0.217391	0.258	0.355862
KEGG	00640	Propanoate metabolism	acs	49	B4	1					30	23	5	0.166667	0.217391	0.258	0.355862
KEGG	00640	Propanoate metabolism	atoD	51	C5	10	0	0.118852	0.127069	0.218643	30	23	5	0.166667	0.217391	0.258	0.355862
KEGG	00640	Propanoate metabolism	sucC	1	G12	1					30	23	5	0.166667	0.217391	0.258	0.355862
KEGG	00640	Propanoate metabolism	pflD	3	A7	1					30	23	5	0.166667	0.217391	0.258	0.355862
KEGG	00640	Propanoate metabolism	paaF	43	F4	11.6667	7.63763	0.00041426	0.995756	0.995756	30	23	5	0.166667	0.217391	0.258	0.355862
KEGG	00640	Propanoate metabolism	prpC	1	C11	10	2.88675	0.0351862	0.65144	0.767279	30	23	5	0.166667	0.217391	0.258	0.355862
KEGG	00640	Propanoate metabolism	atoB	49	B3	1					30	23	5	0.166667	0.217391	0.258	0.355862
KEGG	00650	Butanoate metabolism	yqeF	69	D5	1					35	33	6	0.171429	0.181818	0.377354	0.486908
KEGG	00650	Butanoate metabolism	pflD	3	A7	1					35	33	6	0.171429	0.181818	0.377354	0.486908
KEGG	00650	Butanoate metabolism	puuE	41	D5	1					35	33	6	0.171429	0.181818	0.377354	0.486908
KEGG	00650	Butanoate metabolism	paaH	67	D2	1					35	33	6	0.171429	0.181818	0.377354	0.486908
KEGG	00650	Butanoate metabolism	sdhB	1	D12	46.6667	5.7735	0.338748	1.39692e-05	0.000130379	35	33	6	0.171429	0.181818	0.377354	0.486908
KEGG	00650	Butanoate metabolism	sdhA	1	C12	10	0	0.0781997	0.315392	0.442554	35	33	6	0.171429	0.181818	0.377354	0.486908
KEGG	00650	Butanoate metabolism	ilvN	41	A11	1					35	33	6	0.171429	0.181818	0.377354	0.486908
KEGG	00650	Butanoate metabolism	pflB	3	D1	1					35	33	6	0.171429	0.181818	0.377354	0.486908
KEGG	00650	Butanoate metabolism	adhE	3	A2	1					35	33	6	0.171429	0.181818	0.377354	0.486908
KEGG	00650	Butanoate metabolism	paaF	43	F4	11.6667	7.63763	0.00041426	0.995756	0.995756	35	33	6	0.171429	0.181818	0.377354	0.486908
KEGG	00650	Butanoate metabolism	frdC	3	B8	1					35	33	6	0.171429	0.181818	0.377354	0.486908
KEGG	00650	Butanoate metabolism	gadB	B	C4	1					35	33	6	0.171429	0.181818	0.377354	0.486908
KEGG	00650	Butanoate metabolism	tdcE	85	H12	1					35	33	6	0.171429	0.181818	0.377354	0.486908
KEGG	00650	Butanoate metabolism	sdhC	1	A12	13.3333	5.7735	0.0183376	0.813866	0.879546	35	33	6	0.171429	0.181818	0.377354	0.486908
KEGG	00650	Butanoate metabolism	gadA	B	D4	1					35	33	6	0.171429	0.181818	0.377354	0.486908
KEGG	00650	Butanoate metabolism	ilvI	59	C6	1					35	33	6	0.171429	0.181818	0.377354	0.486908
KEGG	00650	Butanoate metabolism	mhpF	49	D9	1					35	33	6	0.171429	0.181818	0.377354	0.486908
KEGG	00650	Butanoate metabolism	ybiW	A	A1	1					35	33	6	0.171429	0.181818	0.377354	0.486908
KEGG	00650	Butanoate metabolism	ilvH	41	A3	1					35	33	6	0.171429	0.181818	0.377354	0.486908
KEGG	00650	Butanoate metabolism	ilvM	41	D11	1					35	33	6	0.171429	0.181818	0.377354	0.486908
KEGG	00650	Butanoate metabolism	atoA	51	D5	1					35	33	6	0.171429	0.181818	0.377354	0.486908
KEGG	00650	Butanoate metabolism	fadB	53	G1	1					35	33	6	0.171429	0.181818	0.377354	0.486908
KEGG	00650	Butanoate metabolism	ilvB	41	B11	1					35	33	6	0.171429	0.181818	0.377354	0.486908
KEGG	00650	Butanoate metabolism	atoD	51	C5	10	0	0.118852	0.127069	0.218643	35	33	6	0.171429	0.181818	0.377354	0.486908
KEGG	00650	Butanoate metabolism	gabT	83	A11	1					35	33	6	0.171429	0.181818	0.377354	0.486908
KEGG	00650	Butanoate metabolism	sdhD	1	B12	1					35	33	6	0.171429	0.181818	0.377354	0.486908
KEGG	00650	Butanoate metabolism	frdD	3	A8	1					35	33	6	0.171429	0.181818	0.377354	0.486908
KEGG	00650	Butanoate metabolism	frdA	3	D8	1					35	33	6	0.171429	0.181818	0.377354	0.486908
KEGG	00650	Butanoate metabolism	paaG	43	G4	1					35	33	6	0.171429	0.181818	0.377354	0.486908
KEGG	00650	Butanoate metabolism	atoB	49	B3	1					35	33	6	0.171429	0.181818	0.377354	0.486908
KEGG	00650	Butanoate metabolism	frdB	3	C8	1					35	33	6	0.171429	0.181818	0.377354	0.486908
KEGG	00650	Butanoate metabolism	gabD	47	C7	1					35	33	6	0.171429	0.181818	0.377354	0.486908
KEGG	00650	Butanoate metabolism	aceE	5	F9	91.6667	14.4338	-0.930878	0	0	35	33	6	0.171429	0.181818	0.377354	0.486908
KEGG	00670	One carbon pool by folate	purT	A	D12	1					13	9	4	0.307692	0.444444	0.0341597	0.097599
KEGG	00670	One carbon pool by folate	metH	41	E12	1					13	9	4	0.307692	0.444444	0.0341597	0.097599
KEGG	00670	One carbon pool by folate	purU	49	F7	2.5					13	9	4	0.307692	0.444444	0.0341597	0.097599
KEGG	00670	One carbon pool by folate	folM	29	C5	30	0	0.244773	0.00168456	0.00648557	13	9	4	0.307692	0.444444	0.0341597	0.097599
KEGG	00670	One carbon pool by folate	glyA	41	B9	10	0	0.0929717	0.281042	0.402609	13	9	4	0.307692	0.444444	0.0341597	0.097599
KEGG	00670	One carbon pool by folate	metF	47	C11	1					13	9	4	0.307692	0.444444	0.0341597	0.097599
KEGG	00670	One carbon pool by folate	gcvT	47	G8	15	5	-0.135852	0.0811704	0.15488	13	9	4	0.307692	0.444444	0.0341597	0.097599
KEGG	00670	One carbon pool by folate	purH	85	C5	25	13.2288	0.399236	3.09078e-07	4.13896e-06	13	9	4	0.307692	0.444444	0.0341597	0.097599
KEGG	00670	One carbon pool by folate	purN	53	F4	2.5					13	9	4	0.307692	0.444444	0.0341597	0.097599
KEGG	00680	Methane metabolism	serC	41	C4	11.6667	2.88675	-0.114565	0.141359	0.236623	36	32	5	0.138889	0.15625	0.539597	0.583348
KEGG	00680	Methane metabolism	nhaA	39	E10	1					36	32	5	0.138889	0.15625	0.539597	0.583348
KEGG	00680	Methane metabolism	fdoG	53	B2	1					36	32	5	0.138889	0.15625	0.539597	0.583348
KEGG	00680	Methane metabolism	glyA	41	B9	10	0	0.0929717	0.281042	0.402609	36	32	5	0.138889	0.15625	0.539597	0.583348
KEGG	00680	Methane metabolism	fbp	5	H9	75	25	0.276957	0.000380521	0.00195274	36	32	5	0.138889	0.15625	0.539597	0.583348
KEGG	00680	Methane metabolism	metF	47	C11	1					36	32	5	0.138889	0.15625	0.539597	0.583348
KEGG	00680	Methane metabolism	fdnI	51	D1	1					36	32	5	0.138889	0.15625	0.539597	0.583348
KEGG	00680	Methane metabolism	fdnH	83	F12	33.3333	5.7735	-0.0842144	0.279616	0.4015	36	32	5	0.138889	0.15625	0.539597	0.583348
KEGG	00680	Methane metabolism	ytjC	3	F8	1					36	32	5	0.138889	0.15625	0.539597	0.583348
KEGG	00680	Methane metabolism	ackA	5	E10	1					36	32	5	0.138889	0.15625	0.539597	0.583348
KEGG	00680	Methane metabolism	glxK	89	D10	1					36	32	5	0.138889	0.15625	0.539597	0.583348
KEGG	00680	Methane metabolism	katE	45	G10	1					36	32	5	0.138889	0.15625	0.539597	0.583348
KEGG	00680	Methane metabolism	fdoI	53	A2	1					36	32	5	0.138889	0.15625	0.539597	0.583348
KEGG	00680	Methane metabolism	serA	41	B10	1					36	32	5	0.138889	0.15625	0.539597	0.583348
KEGG	00680	Methane metabolism	ydeP	81	B6	1					36	32	5	0.138889	0.15625	0.539597	0.583348
KEGG	00680	Methane metabolism	pta	5	H4	13.3333	14.4338	-0.427966	4.13873e-08	6.39617e-07	36	32	5	0.138889	0.15625	0.539597	0.583348
KEGG	00680	Methane metabolism	fdhF	47	D12	1					36	32	5	0.138889	0.15625	0.539597	0.583348
KEGG	00680	Methane metabolism	pfkA	3	F6	1					36	32	5	0.138889	0.15625	0.539597	0.583348
KEGG	00680	Methane metabolism	nhaB	55	C4	1					36	32	5	0.138889	0.15625	0.539597	0.583348
KEGG	00680	Methane metabolism	fdnG	51	C1	1					36	32	5	0.138889	0.15625	0.539597	0.583348
KEGG	00680	Methane metabolism	frmA	49	F9	1					36	32	5	0.138889	0.15625	0.539597	0.583348
KEGG	00680	Methane metabolism	frmB	61	D10	1					36	32	5	0.138889	0.15625	0.539597	0.583348
KEGG	00680	Methane metabolism	yeiG	63	C4	1					36	32	5	0.138889	0.15625	0.539597	0.583348
KEGG	00680	Methane metabolism	acs	49	B4	1					36	32	5	0.138889	0.15625	0.539597	0.583348
KEGG	00680	Methane metabolism	gpmA	91,93,95 comb	F2	1					36	32	5	0.138889	0.15625	0.539597	0.583348
KEGG	00680	Methane metabolism	serB	43	A1	1					36	32	5	0.138889	0.15625	0.539597	0.583348
KEGG	00680	Methane metabolism	garK	65	B8	1					36	32	5	0.138889	0.15625	0.539597	0.583348
KEGG	00680	Methane metabolism	ppc	3	C7	1					36	32	5	0.138889	0.15625	0.539597	0.583348
KEGG	00680	Methane metabolism	pfkB	77	B4	1					36	32	5	0.138889	0.15625	0.539597	0.583348
KEGG	00680	Methane metabolism	katG	31	G2	1					36	32	5	0.138889	0.15625	0.539597	0.583348
KEGG	00680	Methane metabolism	fdoH	85	F3	1					36	32	5	0.138889	0.15625	0.539597	0.583348
KEGG	00680	Methane metabolism	mdh	3	A6	2.5					36	32	5	0.138889	0.15625	0.539597	0.583348
KEGG	00750	Vitamin B6 metabolism	epd	85	G2	1					9	9	7	0.777778	0.777778	4.62475e-05	0.0018499
KEGG	00750	Vitamin B6 metabolism	pdxB	43	F6	25	8.66025	-0.109506	0.15978	0.261072	9	9	7	0.777778	0.777778	4.62475e-05	0.0018499
KEGG	00750	Vitamin B6 metabolism	pdxY	43	H4	1					9	9	7	0.777778	0.777778	4.62475e-05	0.0018499
KEGG	00750	Vitamin B6 metabolism	pdxH	91,93,95 comb	C5	10	5.7735	0.175717	0.0241083	0.0589314	9	9	7	0.777778	0.777778	4.62475e-05	0.0018499
KEGG	00750	Vitamin B6 metabolism	pdxA	43	C1	21.6667	7.63763	-0.142133	0.068073	0.134401	9	9	7	0.777778	0.777778	4.62475e-05	0.0018499
KEGG	00750	Vitamin B6 metabolism	serC	41	C4	11.6667	2.88675	-0.114565	0.141359	0.236623	9	9	7	0.777778	0.777778	4.62475e-05	0.0018499
KEGG	00750	Vitamin B6 metabolism	pdxK	27	B9	16.6667	2.88675	0.0702588	0.367039	0.496915	9	9	7	0.777778	0.777778	4.62475e-05	0.0018499
KEGG	00750	Vitamin B6 metabolism	pdxJ	43	H6	21.6667	7.63763	-0.186491	0.016684	0.0439203	9	9	7	0.777778	0.777778	4.62475e-05	0.0018499
KEGG	00750	Vitamin B6 metabolism	thrC	65	D2	10	0	0.313676	5.7349e-05	0.000415611	9	9	7	0.777778	0.777778	4.62475e-05	0.0018499
KEGG	00860	Porphyrin and chlorophyll metabolism	hemX	43	C8	1					25	15	5	0.2	0.333333	0.0621382	0.146208
KEGG	00860	Porphyrin and chlorophyll metabolism	cobC	A	D9	1					25	15	5	0.2	0.333333	0.0621382	0.146208
KEGG	00860	Porphyrin and chlorophyll metabolism	fre	43	E8	2.5	0				25	15	5	0.2	0.333333	0.0621382	0.146208
KEGG	00860	Porphyrin and chlorophyll metabolism	cyoE	59	A7	33.3333	5.7735	0.0478421	0.539051	0.662786	25	15	5	0.2	0.333333	0.0621382	0.146208
KEGG	00860	Porphyrin and chlorophyll metabolism	cobT	43	C5	1					25	15	5	0.2	0.333333	0.0621382	0.146208
KEGG	00860	Porphyrin and chlorophyll metabolism	hemF	43	G6	1					25	15	5	0.2	0.333333	0.0621382	0.146208
KEGG	00860	Porphyrin and chlorophyll metabolism	yggW	33	C5	10	0	0.0173814	0.823407	0.882229	25	15	5	0.2	0.333333	0.0621382	0.146208
KEGG	00860	Porphyrin and chlorophyll metabolism	hemN	63	H9	1					25	15	5	0.2	0.333333	0.0621382	0.146208
KEGG	00860	Porphyrin and chlorophyll metabolism	ssuE	85	C9	13.3333	2.88675	-0.0135543	0.861843	0.907039	25	15	5	0.2	0.333333	0.0621382	0.146208
KEGG	00860	Porphyrin and chlorophyll metabolism	cysG	31	F1	1					25	15	5	0.2	0.333333	0.0621382	0.146208
KEGG	00860	Porphyrin and chlorophyll metabolism	cobU	43	E5	11.6667	7.63763	0.174459	0.0251389	0.0609667	25	15	5	0.2	0.333333	0.0621382	0.146208
KEGG	00860	Porphyrin and chlorophyll metabolism	eutT	9	G12	1					25	15	5	0.2	0.333333	0.0621382	0.146208
KEGG	00860	Porphyrin and chlorophyll metabolism	cobS	43	D5	1					25	15	5	0.2	0.333333	0.0621382	0.146208
KEGG	00860	Porphyrin and chlorophyll metabolism	uidA	51	C2	13.3333	7.63763	0.293348	0.000167768	0.0010148	25	15	5	0.2	0.333333	0.0621382	0.146208
KEGG	00860	Porphyrin and chlorophyll metabolism	btuR	1	B2	1					25	15	5	0.2	0.333333	0.0621382	0.146208
KEGG	00910	Nitrogen metabolism	asnB	65	E2	11.6667	2.88675	0.231332	0.0029919	0.0105315	35	30	7	0.2	0.233333	0.153827	0.246123
KEGG	00910	Nitrogen metabolism	metC	41	C10	1					35	30	7	0.2	0.233333	0.153827	0.246123
KEGG	00910	Nitrogen metabolism	nirB	51	A10	1					35	30	7	0.2	0.233333	0.153827	0.246123
KEGG	00910	Nitrogen metabolism	ansB	47	A9	1					35	30	7	0.2	0.233333	0.153827	0.246123
KEGG	00910	Nitrogen metabolism	narW	49	H12	1					35	30	7	0.2	0.233333	0.153827	0.246123
KEGG	00910	Nitrogen metabolism	malY	51	D2	30	0	0.0220006	0.777582	0.85687	35	30	7	0.2	0.233333	0.153827	0.246123
KEGG	00910	Nitrogen metabolism	narI	49	B12	1					35	30	7	0.2	0.233333	0.153827	0.246123
KEGG	00910	Nitrogen metabolism	nrfA	47	G11	1					35	30	7	0.2	0.233333	0.153827	0.246123
KEGG	00910	Nitrogen metabolism	nirD	51	B10	1					35	30	7	0.2	0.233333	0.153827	0.246123
KEGG	00910	Nitrogen metabolism	gltB	65	F8	11.6667	2.88675	-0.249518	0.00136638	0.00537293	35	30	7	0.2	0.233333	0.153827	0.246123
KEGG	00910	Nitrogen metabolism	tnaA	63	E9	1					35	30	7	0.2	0.233333	0.153827	0.246123
KEGG	00910	Nitrogen metabolism	yqeA	47	D8	1					35	30	7	0.2	0.233333	0.153827	0.246123
KEGG	00910	Nitrogen metabolism	gltD	83	C11	1					35	30	7	0.2	0.233333	0.153827	0.246123
KEGG	00910	Nitrogen metabolism	aspA	63	A11	1					35	30	7	0.2	0.233333	0.153827	0.246123
KEGG	00910	Nitrogen metabolism	asnA	41	C11	1					35	30	7	0.2	0.233333	0.153827	0.246123
KEGG	00910	Nitrogen metabolism	narG	83	C12	1					35	30	7	0.2	0.233333	0.153827	0.246123
KEGG	00910	Nitrogen metabolism	cynS	47	G2	1					35	30	7	0.2	0.233333	0.153827	0.246123
KEGG	00910	Nitrogen metabolism	narZ	51	B1	11.6667	7.63763	-0.389767	5.82864e-07	7.32743e-06	35	30	7	0.2	0.233333	0.153827	0.246123
KEGG	00910	Nitrogen metabolism	gdhA	A	D7	1					35	30	7	0.2	0.233333	0.153827	0.246123
KEGG	00910	Nitrogen metabolism	yahI	47	E2	1					35	30	7	0.2	0.233333	0.153827	0.246123
KEGG	00910	Nitrogen metabolism	narY	51	A1	13.3333	5.7735	-0.150828	0.0528557	0.109259	35	30	7	0.2	0.233333	0.153827	0.246123
KEGG	00910	Nitrogen metabolism	ybcF	47	B3	1					35	30	7	0.2	0.233333	0.153827	0.246123
KEGG	00910	Nitrogen metabolism	narH	83	D12	1					35	30	7	0.2	0.233333	0.153827	0.246123
KEGG	00910	Nitrogen metabolism	cynT	47	F2	1					35	30	7	0.2	0.233333	0.153827	0.246123
KEGG	00910	Nitrogen metabolism	gcvT	47	G8	15	5	-0.135852	0.0811704	0.15488	35	30	7	0.2	0.233333	0.153827	0.246123
KEGG	00910	Nitrogen metabolism	dadA	47	D4	1					35	30	7	0.2	0.233333	0.153827	0.246123
KEGG	00910	Nitrogen metabolism	napA	51	A5	30	0	-0.125104	0.108272	0.194447	35	30	7	0.2	0.233333	0.153827	0.246123
KEGG	00910	Nitrogen metabolism	narV	49	G12	1					35	30	7	0.2	0.233333	0.153827	0.246123
KEGG	00910	Nitrogen metabolism	narJ	49	A12	1					35	30	7	0.2	0.233333	0.153827	0.246123
KEGG	00910	Nitrogen metabolism	ansA	47	D5	1					35	30	7	0.2	0.233333	0.153827	0.246123
KEGG	02010	ABC transporters	nikB	85	G7	1					182	161	31	0.17033	0.192547	0.0822183	0.173091
KEGG	02010	ABC transporters	ccmA	69	G2	15	0	0.160495	0.0393866	0.0864809	182	161	31	0.17033	0.192547	0.0822183	0.173091
KEGG	02010	ABC transporters	lsrC	29	H3	1					182	161	31	0.17033	0.192547	0.0822183	0.173091
KEGG	02010	ABC transporters	artJ	59	H7	1					182	161	31	0.17033	0.192547	0.0822183	0.173091
KEGG	02010	ABC transporters	thiQ	27	E10	1					182	161	31	0.17033	0.192547	0.0822183	0.173091
KEGG	02010	ABC transporters	nikA	59	H3	1					182	161	31	0.17033	0.192547	0.0822183	0.173091
KEGG	02010	ABC transporters	yehW	A	B8	1					182	161	31	0.17033	0.192547	0.0822183	0.173091
KEGG	02010	ABC transporters	ybhR	79	E5	2.5					182	161	31	0.17033	0.192547	0.0822183	0.173091
KEGG	02010	ABC transporters	dppD	59	G4	2.5					182	161	31	0.17033	0.192547	0.0822183	0.173091
KEGG	02010	ABC transporters	potG	87	C8	10	5.7735	0.170093	0.0290165	0.0676577	182	161	31	0.17033	0.192547	0.0822183	0.173091
KEGG	02010	ABC transporters	yhdW	65	A9	1					182	161	31	0.17033	0.192547	0.0822183	0.173091
KEGG	02010	ABC transporters	metQ	27	B11	1					182	161	31	0.17033	0.192547	0.0822183	0.173091
KEGG	02010	ABC transporters	malE	57	B1	1					182	161	31	0.17033	0.192547	0.0822183	0.173091
KEGG	02010	ABC transporters	mdlB	67	D6	1					182	161	31	0.17033	0.192547	0.0822183	0.173091
KEGG	02010	ABC transporters	livJ	63	A8	1					182	161	31	0.17033	0.192547	0.0822183	0.173091
KEGG	02010	ABC transporters	ssuB	55	B3	1					182	161	31	0.17033	0.192547	0.0822183	0.173091
KEGG	02010	ABC transporters	fepG	85	A6	30	0	-0.0934235	0.230375	0.343611	182	161	31	0.17033	0.192547	0.0822183	0.173091
KEGG	02010	ABC transporters	modB	55	B1	1					182	161	31	0.17033	0.192547	0.0822183	0.173091
KEGG	02010	ABC transporters	araH	59	E10	1					182	161	31	0.17033	0.192547	0.0822183	0.173091
KEGG	02010	ABC transporters	sapF	45	A10	1					182	161	31	0.17033	0.192547	0.0822183	0.173091
KEGG	02010	ABC transporters	oppA	5	D4	36.6667	5.7735	0.0814853	0.295492	0.420377	182	161	31	0.17033	0.192547	0.0822183	0.173091
KEGG	02010	ABC transporters	xylF	59	B5	11.6667	7.63763	0.0611185	0.432634	0.556372	182	161	31	0.17033	0.192547	0.0822183	0.173091
KEGG	02010	ABC transporters	oppB	45	F9	13.3333	2.88675	0.125334	0.226831	0.340268	182	161	31	0.17033	0.192547	0.0822183	0.173091
KEGG	02010	ABC transporters	tauA	59	G6	1					182	161	31	0.17033	0.192547	0.0822183	0.173091
KEGG	02010	ABC transporters	yhdX	69	H10	1					182	161	31	0.17033	0.192547	0.0822183	0.173091
KEGG	02010	ABC transporters	modC	55	C1	1					182	161	31	0.17033	0.192547	0.0822183	0.173091
KEGG	02010	ABC transporters	potC	55	A4	1					182	161	31	0.17033	0.192547	0.0822183	0.173091
KEGG	02010	ABC transporters	phnK	49	A8	2.5					182	161	31	0.17033	0.192547	0.0822183	0.173091
KEGG	02010	ABC transporters	fliY	45	C2	1					182	161	31	0.17033	0.192547	0.0822183	0.173091
KEGG	02010	ABC transporters	phnL	83	F11	1					182	161	31	0.17033	0.192547	0.0822183	0.173091
KEGG	02010	ABC transporters	livF	85	F10	1					182	161	31	0.17033	0.192547	0.0822183	0.173091
KEGG	02010	ABC transporters	alsA	85	A8	1					182	161	31	0.17033	0.192547	0.0822183	0.173091
KEGG	02010	ABC transporters	fecE	57	A3	1					182	161	31	0.17033	0.192547	0.0822183	0.173091
KEGG	02010	ABC transporters	araF	55	B9	1					182	161	31	0.17033	0.192547	0.0822183	0.173091
KEGG	02010	ABC transporters	yejB	27	F2	16.6667	20.2073	0.126112	0.105459	0.190862	182	161	31	0.17033	0.192547	0.0822183	0.173091
KEGG	02010	ABC transporters	yecC	85	F6	1					182	161	31	0.17033	0.192547	0.0822183	0.173091
KEGG	02010	ABC transporters	ddpB	55	E6	1					182	161	31	0.17033	0.192547	0.0822183	0.173091
KEGG	02010	ABC transporters	yehX	55	A10	1					182	161	31	0.17033	0.192547	0.0822183	0.173091
KEGG	02010	ABC transporters	tauB	39	D12	1					182	161	31	0.17033	0.192547	0.0822183	0.173091
KEGG	02010	ABC transporters	ugpC	63	H7	1					182	161	31	0.17033	0.192547	0.0822183	0.173091
KEGG	02010	ABC transporters	yecS	55	E9	1					182	161	31	0.17033	0.192547	0.0822183	0.173091
KEGG	02010	ABC transporters	mglC	55	B10	1					182	161	31	0.17033	0.192547	0.0822183	0.173091
KEGG	02010	ABC transporters	proW	57	D10	66.6667	28.8675	-0.068012	0.382559	0.512297	182	161	31	0.17033	0.192547	0.0822183	0.173091
KEGG	02010	ABC transporters	yadG	39	D11	16.6667	5.7735	0.0536163	0.491214	0.616563	182	161	31	0.17033	0.192547	0.0822183	0.173091
KEGG	02010	ABC transporters	yejF	27	H2	10	5.7735	0.0720835	0.354728	0.48179	182	161	31	0.17033	0.192547	0.0822183	0.173091
KEGG	02010	ABC transporters	ddpD	55	C6	1					182	161	31	0.17033	0.192547	0.0822183	0.173091
KEGG	02010	ABC transporters	mglB	55	D10	1					182	161	31	0.17033	0.192547	0.0822183	0.173091
KEGG	02010	ABC transporters	malF	57	A1	1					182	161	31	0.17033	0.192547	0.0822183	0.173091
KEGG	02010	ABC transporters	fepB	53	F11	1					182	161	31	0.17033	0.192547	0.0822183	0.173091
KEGG	02010	ABC transporters	fepC	41	B2	1					182	161	31	0.17033	0.192547	0.0822183	0.173091
KEGG	02010	ABC transporters	artM	55	E2	23.3333	5.7735	-0.370093	2.08205e-06	2.41989e-05	182	161	31	0.17033	0.192547	0.0822183	0.173091
KEGG	02010	ABC transporters	modA	79	C9	1					182	161	31	0.17033	0.192547	0.0822183	0.173091
KEGG	02010	ABC transporters	gltL	53	A12	1					182	161	31	0.17033	0.192547	0.0822183	0.173091
KEGG	02010	ABC transporters	potB	59	C8	1					182	161	31	0.17033	0.192547	0.0822183	0.173091
KEGG	02010	ABC transporters	btuD	55	D7	18.3333	10.4083	0.123573	0.112657	0.199991	182	161	31	0.17033	0.192547	0.0822183	0.173091
KEGG	02010	ABC transporters	yejE	A	B9	1					182	161	31	0.17033	0.192547	0.0822183	0.173091
KEGG	02010	ABC transporters	sapC	55	A5	1					182	161	31	0.17033	0.192547	0.0822183	0.173091
KEGG	02010	ABC transporters	ugpB	59	C3	1					182	161	31	0.17033	0.192547	0.0822183	0.173091
KEGG	02010	ABC transporters	phnE	79	C11	1					182	161	31	0.17033	0.192547	0.0822183	0.173091
KEGG	02010	ABC transporters	mglA	55	C10	1					182	161	31	0.17033	0.192547	0.0822183	0.173091
KEGG	02010	ABC transporters	pstS	55	C11	16.6667	2.88675	0.35467	5.41483e-06	5.55922e-05	182	161	31	0.17033	0.192547	0.0822183	0.173091
KEGG	02010	ABC transporters	hisJ	57	H7	1					182	161	31	0.17033	0.192547	0.0822183	0.173091
KEGG	02010	ABC transporters	dppF	59	F4	1					182	161	31	0.17033	0.192547	0.0822183	0.173091
KEGG	02010	ABC transporters	hisM	85	A7	16.6667	5.7735	-0.0208408	0.789021	0.863299	182	161	31	0.17033	0.192547	0.0822183	0.173091
KEGG	02010	ABC transporters	glnH	55	G1	1					182	161	31	0.17033	0.192547	0.0822183	0.173091
KEGG	02010	ABC transporters	fecB	63	H11	1					182	161	31	0.17033	0.192547	0.0822183	0.173091
KEGG	02010	ABC transporters	gltI	67	B7	1					182	161	31	0.17033	0.192547	0.0822183	0.173091
KEGG	02010	ABC transporters	nikD	59	B4	1					182	161	31	0.17033	0.192547	0.0822183	0.173091
KEGG	02010	ABC transporters	xylG	59	C5	1					182	161	31	0.17033	0.192547	0.0822183	0.173091
KEGG	02010	ABC transporters	dppB	59	A5	26.6667	5.7735	-0.322056	3.61616e-05	0.000293099	182	161	31	0.17033	0.192547	0.0822183	0.173091
KEGG	02010	ABC transporters	cysW	59	D12	33.3333	5.7735	0.205757	0.00827407	0.0251075	182	161	31	0.17033	0.192547	0.0822183	0.173091
KEGG	02010	ABC transporters	artQ	55	F2	18.3333	10.4083	0.124471	0.110068	0.197099	182	161	31	0.17033	0.192547	0.0822183	0.173091
KEGG	02010	ABC transporters	ccmD	43	H5	10	2.88675	0.131349	0.0917668	0.17078	182	161	31	0.17033	0.192547	0.0822183	0.173091
KEGG	02010	ABC transporters	cydD	91,93,95 comb	B7	1					182	161	31	0.17033	0.192547	0.0822183	0.173091
KEGG	02010	ABC transporters	thiP	25	G4	1					182	161	31	0.17033	0.192547	0.0822183	0.173091
KEGG	02010	ABC transporters	potF	55	C2	13.3333	2.88675	-0.175557	0.0242374	0.0590127	182	161	31	0.17033	0.192547	0.0822183	0.173091
KEGG	02010	ABC transporters	livH	59	F3	1					182	161	31	0.17033	0.192547	0.0822183	0.173091
KEGG	02010	ABC transporters	afuB	25	F5	1					182	161	31	0.17033	0.192547	0.0822183	0.173091
KEGG	02010	ABC transporters	cysU	57	B9	11.6667	2.88675	-0.158872	0.0414193	0.0898391	182	161	31	0.17033	0.192547	0.0822183	0.173091
KEGG	02010	ABC transporters	ccmB	43	B6	1					182	161	31	0.17033	0.192547	0.0822183	0.173091
KEGG	02010	ABC transporters	argT	85	C7	1					182	161	31	0.17033	0.192547	0.0822183	0.173091
KEGG	02010	ABC transporters	ygiS	45	C12	1					182	161	31	0.17033	0.192547	0.0822183	0.173091
KEGG	02010	ABC transporters	alsB	57	F1	1					182	161	31	0.17033	0.192547	0.0822183	0.173091
KEGG	02010	ABC transporters	oppC	65	D3	13.3333	2.88675	0.0288058	0.711498	0.810134	182	161	31	0.17033	0.192547	0.0822183	0.173091
KEGG	02010	ABC transporters	yojI	57	E7	1					182	161	31	0.17033	0.192547	0.0822183	0.173091
KEGG	02010	ABC transporters	mppA	59	B9	1					182	161	31	0.17033	0.192547	0.0822183	0.173091
KEGG	02010	ABC transporters	artP	55	H2	1					182	161	31	0.17033	0.192547	0.0822183	0.173091
KEGG	02010	ABC transporters	pstC	55	B11	26.6667	15.2753	0.186642	0.0165964	0.0438771	182	161	31	0.17033	0.192547	0.0822183	0.173091
KEGG	02010	ABC transporters	modF	59	F7	1					182	161	31	0.17033	0.192547	0.0822183	0.173091
KEGG	02010	ABC transporters	livM	59	E3	15	8.66025	-0.146598	0.0598596	0.121695	182	161	31	0.17033	0.192547	0.0822183	0.173091
KEGG	02010	ABC transporters	yadH	81	C5	1					182	161	31	0.17033	0.192547	0.0822183	0.173091
KEGG	02010	ABC transporters	sapA	55	C5	1					182	161	31	0.17033	0.192547	0.0822183	0.173091
KEGG	02010	ABC transporters	proX	45	H11	43.3333	5.7735	-0.0168837	0.828384	0.884273	182	161	31	0.17033	0.192547	0.0822183	0.173091
KEGG	02010	ABC transporters	phnC	A	E4	1					182	161	31	0.17033	0.192547	0.0822183	0.173091
KEGG	02010	ABC transporters	btuC	55	F7	1					182	161	31	0.17033	0.192547	0.0822183	0.173091
KEGG	02010	ABC transporters	phnE	65	B12	2.5					182	161	31	0.17033	0.192547	0.0822183	0.173091
KEGG	02010	ABC transporters	fepD	53	E11	1					182	161	31	0.17033	0.192547	0.0822183	0.173091
KEGG	02010	ABC transporters	ddpC	55	D6	1					182	161	31	0.17033	0.192547	0.0822183	0.173091
KEGG	02010	ABC transporters	livG	59	D3	1					182	161	31	0.17033	0.192547	0.0822183	0.173091
KEGG	02010	ABC transporters	yejA	21	F8	1					182	161	31	0.17033	0.192547	0.0822183	0.173091
KEGG	02010	ABC transporters	ssuA	59	A8	1					182	161	31	0.17033	0.192547	0.0822183	0.173091
KEGG	02010	ABC transporters	fhuD	39	F11	1					182	161	31	0.17033	0.192547	0.0822183	0.173091
KEGG	02010	ABC transporters	ssuC	67	G7	1					182	161	31	0.17033	0.192547	0.0822183	0.173091
KEGG	02010	ABC transporters	gltJ	53	C12	1					182	161	31	0.17033	0.192547	0.0822183	0.173091
KEGG	02010	ABC transporters	dppC	59	H4	1					182	161	31	0.17033	0.192547	0.0822183	0.173091
KEGG	02010	ABC transporters	malG	55	H12	1					182	161	31	0.17033	0.192547	0.0822183	0.173091
KEGG	02010	ABC transporters	potI	55	D2	30	0	0.0323108	0.678255	0.785348	182	161	31	0.17033	0.192547	0.0822183	0.173091
KEGG	02010	ABC transporters	nikE	59	C4	1					182	161	31	0.17033	0.192547	0.0822183	0.173091
KEGG	02010	ABC transporters	btuF	19	C12	1					182	161	31	0.17033	0.192547	0.0822183	0.173091
KEGG	02010	ABC transporters	fecC	57	B3	1					182	161	31	0.17033	0.192547	0.0822183	0.173091
KEGG	02010	ABC transporters	pstA	55	A11	1					182	161	31	0.17033	0.192547	0.0822183	0.173091
KEGG	02010	ABC transporters	nikC	59	A4	1					182	161	31	0.17033	0.192547	0.0822183	0.173091
KEGG	02010	ABC transporters	znuB	55	H8	30	0	-0.106457	0.171725	0.275269	182	161	31	0.17033	0.192547	0.0822183	0.173091
KEGG	02010	ABC transporters	nlpA	83	E10	1					182	161	31	0.17033	0.192547	0.0822183	0.173091
KEGG	02010	ABC transporters	ugpE	59	A3	1					182	161	31	0.17033	0.192547	0.0822183	0.173091
KEGG	02010	ABC transporters	cysP	57	C9	1					182	161	31	0.17033	0.192547	0.0822183	0.173091
KEGG	02010	ABC transporters	pstB	5	H6	1					182	161	31	0.17033	0.192547	0.0822183	0.173091
KEGG	02010	ABC transporters	ugpA	59	B3	1					182	161	31	0.17033	0.192547	0.0822183	0.173091
KEGG	02010	ABC transporters	ddpA	77	D1	1					182	161	31	0.17033	0.192547	0.0822183	0.173091
KEGG	02010	ABC transporters	potA	55	B4	1					182	161	31	0.17033	0.192547	0.0822183	0.173091
KEGG	02010	ABC transporters	fecD	63	G11	1					182	161	31	0.17033	0.192547	0.0822183	0.173091
KEGG	02010	ABC transporters	lsrB	29	B4	1					182	161	31	0.17033	0.192547	0.0822183	0.173091
KEGG	02010	ABC transporters	livK	59	G3	1					182	161	31	0.17033	0.192547	0.0822183	0.173091
KEGG	02010	ABC transporters	glnQ	55	E1	1					182	161	31	0.17033	0.192547	0.0822183	0.173091
KEGG	02010	ABC transporters	hisQ	85	B7	1					182	161	31	0.17033	0.192547	0.0822183	0.173091
KEGG	02010	ABC transporters	yhhJ	71	G7	1					182	161	31	0.17033	0.192547	0.0822183	0.173091
KEGG	02010	ABC transporters	dppA	47	G1	1					182	161	31	0.17033	0.192547	0.0822183	0.173091
KEGG	02010	ABC transporters	xylH	59	D5	1					182	161	31	0.17033	0.192547	0.0822183	0.173091
KEGG	02010	ABC transporters	hisP	57	G7	1					182	161	31	0.17033	0.192547	0.0822183	0.173091
KEGG	02010	ABC transporters	ybhS	25	H9	1					182	161	31	0.17033	0.192547	0.0822183	0.173091
KEGG	02010	ABC transporters	araG	55	A9	1					182	161	31	0.17033	0.192547	0.0822183	0.173091
KEGG	02010	ABC transporters	znuA	87	G9	1					182	161	31	0.17033	0.192547	0.0822183	0.173091
KEGG	02010	ABC transporters	oppF	45	G9	30	10	-0.0744248	0.339318	0.465523	182	161	31	0.17033	0.192547	0.0822183	0.173091
KEGG	02010	ABC transporters	gltK	53	B12	1					182	161	31	0.17033	0.192547	0.0822183	0.173091
KEGG	02010	ABC transporters	proV	57	C10	1					182	161	31	0.17033	0.192547	0.0822183	0.173091
KEGG	02010	ABC transporters	yhdZ	85	F7	1					182	161	31	0.17033	0.192547	0.0822183	0.173091
KEGG	02010	ABC transporters	sapD	55	H4	1					182	161	31	0.17033	0.192547	0.0822183	0.173091
KEGG	02010	ABC transporters	ddpF	55	B6	1					182	161	31	0.17033	0.192547	0.0822183	0.173091
KEGG	02010	ABC transporters	glnP	55	F1	1					182	161	31	0.17033	0.192547	0.0822183	0.173091
KEGG	02010	ABC transporters	znuC	A	E3	1					182	161	31	0.17033	0.192547	0.0822183	0.173091
KEGG	02010	ABC transporters	phnD	57	G1	1					182	161	31	0.17033	0.192547	0.0822183	0.173091
KEGG	02010	ABC transporters	metN	39	H11	1					182	161	31	0.17033	0.192547	0.0822183	0.173091
KEGG	02010	ABC transporters	potD	55	H3	15	5	-0.0122751	0.874769	0.9174	182	161	31	0.17033	0.192547	0.0822183	0.173091
KEGG	02010	ABC transporters	afuC	59	E6	1					182	161	31	0.17033	0.192547	0.0822183	0.173091
KEGG	02010	ABC transporters	fhuC	39	E11	21.6667	14.4338	-0.0608177	0.434901	0.556963	182	161	31	0.17033	0.192547	0.0822183	0.173091
KEGG	02010	ABC transporters	tauC	39	E12	1					182	161	31	0.17033	0.192547	0.0822183	0.173091
KEGG	02010	ABC transporters	cysA	57	A9	1					182	161	31	0.17033	0.192547	0.0822183	0.173091
KEGG	02010	ABC transporters	rbsA	55	E11	1					182	161	31	0.17033	0.192547	0.0822183	0.173091
KEGG	02010	ABC transporters	artI	55	G2	26.6667	5.7735	0.286204	0.000240965	0.0013494	182	161	31	0.17033	0.192547	0.0822183	0.173091
KEGG	02010	ABC transporters	rbsC	55	F11	1					182	161	31	0.17033	0.192547	0.0822183	0.173091
KEGG	02010	ABC transporters	rbsB	5	C4	1					182	161	31	0.17033	0.192547	0.0822183	0.173091
KEGG	02010	ABC transporters	malK	57	C1	1					182	161	31	0.17033	0.192547	0.0822183	0.173091
KEGG	02010	ABC transporters	yhdY	69	A11	1					182	161	31	0.17033	0.192547	0.0822183	0.173091
KEGG	02010	ABC transporters	ccmC	43	A6	1					182	161	31	0.17033	0.192547	0.0822183	0.173091
KEGG	02010	ABC transporters	potH	7	E11	13.3333	2.88675	-0.367002	6.91434e-11	1.85184e-09	182	161	31	0.17033	0.192547	0.0822183	0.173091
KEGG	02010	ABC transporters	oppD	55	F4	1					182	161	31	0.17033	0.192547	0.0822183	0.173091
KEGG	02010	ABC transporters	yehY	27	A2	1					182	161	31	0.17033	0.192547	0.0822183	0.173091
KEGG	02010	ABC transporters	sapB	55	B5	1					182	161	31	0.17033	0.192547	0.0822183	0.173091
KEGG	02010	ABC transporters	rbsD	87	H12	1					182	161	31	0.17033	0.192547	0.0822183	0.173091
KEGG	02010	ABC transporters	fhuB	39	G11	1					182	161	31	0.17033	0.192547	0.0822183	0.173091
KEGG	02010	ABC transporters	alsC	57	E1	1					182	161	31	0.17033	0.192547	0.0822183	0.173091
KEGG	02010	ABC transporters	sbp	55	A12	2.5					182	161	31	0.17033	0.192547	0.0822183	0.173091
KEGG	02020	Two-component system	mdtC	21	E7	1					130	117	18	0.138462	0.153846	0.500275	0.571742
KEGG	02020	Two-component system	rcsF	43	G9	1					130	117	18	0.138462	0.153846	0.500275	0.571742
KEGG	02020	Two-component system	emrK	63	H4	1					130	117	18	0.138462	0.153846	0.500275	0.571742
KEGG	02020	Two-component system	citG	27	D7	33.3333	5.7735	-0.361563	3.54865e-06	3.83503e-05	130	117	18	0.138462	0.153846	0.500275	0.571742
KEGG	02020	Two-component system	fliA	91,93,95 comb	G1	1					130	117	18	0.138462	0.153846	0.500275	0.571742
KEGG	02020	Two-component system	frdA	3	D8	1					130	117	18	0.138462	0.153846	0.500275	0.571742
KEGG	02020	Two-component system	glnD	89	F3	1					130	117	18	0.138462	0.153846	0.500275	0.571742
KEGG	02020	Two-component system	creC	5	E3	1					130	117	18	0.138462	0.153846	0.500275	0.571742
KEGG	02020	Two-component system	torS	89	F4	1					130	117	18	0.138462	0.153846	0.500275	0.571742
KEGG	02020	Two-component system	citF	67	A7	1					130	117	18	0.138462	0.153846	0.500275	0.571742
KEGG	02020	Two-component system	citB	3	C9	1					130	117	18	0.138462	0.153846	0.500275	0.571742
KEGG	02020	Two-component system	ampC	63	E12	1					130	117	18	0.138462	0.153846	0.500275	0.571742
KEGG	02020	Two-component system	cheB	3	A11	1					130	117	18	0.138462	0.153846	0.500275	0.571742
KEGG	02020	Two-component system	atoE	57	F7	1					130	117	18	0.138462	0.153846	0.500275	0.571742
KEGG	02020	Two-component system	dcuR	5	B3	1					130	117	18	0.138462	0.153846	0.500275	0.571742
KEGG	02020	Two-component system	arcA	5	F3	2.5					130	117	18	0.138462	0.153846	0.500275	0.571742
KEGG	02020	Two-component system	narJ	49	A12	1					130	117	18	0.138462	0.153846	0.500275	0.571742
KEGG	02020	Two-component system	uhpA	5	A2	1					130	117	18	0.138462	0.153846	0.500275	0.571742
KEGG	02020	Two-component system	sdiA	1	F10	1					130	117	18	0.138462	0.153846	0.500275	0.571742
KEGG	02020	Two-component system	ompR	5	F1	1					130	117	18	0.138462	0.153846	0.500275	0.571742
KEGG	02020	Two-component system	degP	7	C10	30	10	0.243484	0.00178205	0.00676891	130	117	18	0.138462	0.153846	0.500275	0.571742
KEGG	02020	Two-component system	dcuB	57	C2	1					130	117	18	0.138462	0.153846	0.500275	0.571742
KEGG	02020	Two-component system	flhC	45	B2	21.6667	7.63763	-0.0215035	0.782479	0.860727	130	117	18	0.138462	0.153846	0.500275	0.571742
KEGG	02020	Two-component system	torD	61	C8	1					130	117	18	0.138462	0.153846	0.500275	0.571742
KEGG	02020	Two-component system	narI	49	B12	1					130	117	18	0.138462	0.153846	0.500275	0.571742
KEGG	02020	Two-component system	narP	3	G11	1					130	117	18	0.138462	0.153846	0.500275	0.571742
KEGG	02020	Two-component system	narG	83	C12	1					130	117	18	0.138462	0.153846	0.500275	0.571742
KEGG	02020	Two-component system	glnG	5	B2	1					130	117	18	0.138462	0.153846	0.500275	0.571742
KEGG	02020	Two-component system	citD	49	C10	15	5	-0.702096	0	0	130	117	18	0.138462	0.153846	0.500275	0.571742
KEGG	02020	Two-component system	evgA	3	C12	1					130	117	18	0.138462	0.153846	0.500275	0.571742
KEGG	02020	Two-component system	fliC	45	D2	1					130	117	18	0.138462	0.153846	0.500275	0.571742
KEGG	02020	Two-component system	cheW	45	A11	1					130	117	18	0.138462	0.153846	0.500275	0.571742
KEGG	02020	Two-component system	phoA	59	H6	1					130	117	18	0.138462	0.153846	0.500275	0.571742
KEGG	02020	Two-component system	frdC	3	B8	1					130	117	18	0.138462	0.153846	0.500275	0.571742
KEGG	02020	Two-component system	trg	45	B10	1					130	117	18	0.138462	0.153846	0.500275	0.571742
KEGG	02020	Two-component system	atoA	51	D5	1					130	117	18	0.138462	0.153846	0.500275	0.571742
KEGG	02020	Two-component system	mdtB	81	B7	11.6667	2.88675	0.266875	0.00061689	0.00290079	130	117	18	0.138462	0.153846	0.500275	0.571742
KEGG	02020	Two-component system	narQ	3	E12	1					130	117	18	0.138462	0.153846	0.500275	0.571742
KEGG	02020	Two-component system	kdpF	67	A2	1					130	117	18	0.138462	0.153846	0.500275	0.571742
KEGG	02020	Two-component system	torC	49	E11	1					130	117	18	0.138462	0.153846	0.500275	0.571742
KEGG	02020	Two-component system	uvrY	3	C11	1					130	117	18	0.138462	0.153846	0.500275	0.571742
KEGG	02020	Two-component system	atoS	3	A12	1					130	117	18	0.138462	0.153846	0.500275	0.571742
KEGG	02020	Two-component system	crp	B	A1	51.6667	22.5462	-0.252661	0.00118716	0.00494117	130	117	18	0.138462	0.153846	0.500275	0.571742
KEGG	02020	Two-component system	basR	5	A3	1					130	117	18	0.138462	0.153846	0.500275	0.571742
KEGG	02020	Two-component system	rcsD	A	B10	2.5					130	117	18	0.138462	0.153846	0.500275	0.571742
KEGG	02020	Two-component system	barA	5	A1	1					130	117	18	0.138462	0.153846	0.500275	0.571742
KEGG	02020	Two-component system	qseB	5	B1	1					130	117	18	0.138462	0.153846	0.500275	0.571742
KEGG	02020	Two-component system	frdD	3	A8	1					130	117	18	0.138462	0.153846	0.500275	0.571742
KEGG	02020	Two-component system	cusC	7	C5	1					130	117	18	0.138462	0.153846	0.500275	0.571742
KEGG	02020	Two-component system	dcuS	5	C3	1					130	117	18	0.138462	0.153846	0.500275	0.571742
KEGG	02020	Two-component system	baeS	B	F2	1					130	117	18	0.138462	0.153846	0.500275	0.571742
KEGG	02020	Two-component system	phoP	3	B10	1					130	117	18	0.138462	0.153846	0.500275	0.571742
KEGG	02020	Two-component system	atoC	B	G2	2.5					130	117	18	0.138462	0.153846	0.500275	0.571742
KEGG	02020	Two-component system	kdpD	3	E9	1					130	117	18	0.138462	0.153846	0.500275	0.571742
KEGG	02020	Two-component system	envZ	5	B10	1					130	117	18	0.138462	0.153846	0.500275	0.571742
KEGG	02020	Two-component system	zraS	5	F2	1					130	117	18	0.138462	0.153846	0.500275	0.571742
KEGG	02020	Two-component system	yqeF	69	D5	1					130	117	18	0.138462	0.153846	0.500275	0.571742
KEGG	02020	Two-component system	cpxA	5	D2	1					130	117	18	0.138462	0.153846	0.500275	0.571742
KEGG	02020	Two-component system	aer	5	A8	1					130	117	18	0.138462	0.153846	0.500275	0.571742
KEGG	02020	Two-component system	rstA	3	F10	1					130	117	18	0.138462	0.153846	0.500275	0.571742
KEGG	02020	Two-component system	appY	1	E1	1					130	117	18	0.138462	0.153846	0.500275	0.571742
KEGG	02020	Two-component system	motA	45	C11	1					130	117	18	0.138462	0.153846	0.500275	0.571742
KEGG	02020	Two-component system	cheA	3	B11	33.3333	5.7735	0.263406	0.000725844	0.003312	130	117	18	0.138462	0.153846	0.500275	0.571742
KEGG	02020	Two-component system	fdnI	51	D1	1					130	117	18	0.138462	0.153846	0.500275	0.571742
KEGG	02020	Two-component system	cusF	15	C7	10	0	0.0621458	0.424939	0.553345	130	117	18	0.138462	0.153846	0.500275	0.571742
KEGG	02020	Two-component system	atoB	49	B3	1					130	117	18	0.138462	0.153846	0.500275	0.571742
KEGG	02020	Two-component system	citX	49	B10	1					130	117	18	0.138462	0.153846	0.500275	0.571742
KEGG	02020	Two-component system	uhpT	59	H5	1					130	117	18	0.138462	0.153846	0.500275	0.571742
KEGG	02020	Two-component system	cheY	3	H10	1					130	117	18	0.138462	0.153846	0.500275	0.571742
KEGG	02020	Two-component system	citT	53	G11	1					130	117	18	0.138462	0.153846	0.500275	0.571742
KEGG	02020	Two-component system	fdnH	83	F12	33.3333	5.7735	-0.0842144	0.279616	0.4015	130	117	18	0.138462	0.153846	0.500275	0.571742
KEGG	02020	Two-component system	frdB	3	C8	1					130	117	18	0.138462	0.153846	0.500275	0.571742
KEGG	02020	Two-component system	narL	3	C10	1					130	117	18	0.138462	0.153846	0.500275	0.571742
KEGG	02020	Two-component system	rcsC	1	A10	11.6667	5.7735	-0.201353	0.000337143	0.00180591	130	117	18	0.138462	0.153846	0.500275	0.571742
KEGG	02020	Two-component system	cusR	5	A10	1					130	117	18	0.138462	0.153846	0.500275	0.571742
KEGG	02020	Two-component system	cusS	75	A3	1					130	117	18	0.138462	0.153846	0.500275	0.571742
KEGG	02020	Two-component system	evgS	3	D12	1					130	117	18	0.138462	0.153846	0.500275	0.571742
KEGG	02020	Two-component system	baeR	89	H10	1					130	117	18	0.138462	0.153846	0.500275	0.571742
KEGG	02020	Two-component system	fdnG	51	C1	1					130	117	18	0.138462	0.153846	0.500275	0.571742
KEGG	02020	Two-component system	cheR	45	H10	1					130	117	18	0.138462	0.153846	0.500275	0.571742
KEGG	02020	Two-component system	glnL	5	C2	1					130	117	18	0.138462	0.153846	0.500275	0.571742
KEGG	02020	Two-component system	kdpA	53	G12	1					130	117	18	0.138462	0.153846	0.500275	0.571742
KEGG	02020	Two-component system	qseC	5	C1	10	0	0.0234418	0.676177	0.784416	130	117	18	0.138462	0.153846	0.500275	0.571742
KEGG	02020	Two-component system	phoR	3	H8	1					130	117	18	0.138462	0.153846	0.500275	0.571742
KEGG	02020	Two-component system	zraR	5	G2	1					130	117	18	0.138462	0.153846	0.500275	0.571742
KEGG	02020	Two-component system	torA	49	F11	23.3333	15.2753	0.0209847	0.7876	0.863276	130	117	18	0.138462	0.153846	0.500275	0.571742
KEGG	02020	Two-component system	zraP	69	B11	1					130	117	18	0.138462	0.153846	0.500275	0.571742
KEGG	02020	Two-component system	creB	5	D3	1					130	117	18	0.138462	0.153846	0.500275	0.571742
KEGG	02020	Two-component system	kdpE	75	H3	1					130	117	18	0.138462	0.153846	0.500275	0.571742
KEGG	02020	Two-component system	dctA	59	E4	1					130	117	18	0.138462	0.153846	0.500275	0.571742
KEGG	02020	Two-component system	emrY	63	G4	1					130	117	18	0.138462	0.153846	0.500275	0.571742
KEGG	02020	Two-component system	phoQ	B	D2	1					130	117	18	0.138462	0.153846	0.500275	0.571742
KEGG	02020	Two-component system	ompC	7	F4	1					130	117	18	0.138462	0.153846	0.500275	0.571742
KEGG	02020	Two-component system	atoD	51	C5	10	0	0.118852	0.127069	0.218643	130	117	18	0.138462	0.153846	0.500275	0.571742
KEGG	02020	Two-component system	uhpC	67	C3	1					130	117	18	0.138462	0.153846	0.500275	0.571742
KEGG	02020	Two-component system	glnB	41	C9	10	2.88675	0.302498	0.000104309	0.000708371	130	117	18	0.138462	0.153846	0.500275	0.571742
KEGG	02020	Two-component system	narH	83	D12	1					130	117	18	0.138462	0.153846	0.500275	0.571742
KEGG	02020	Two-component system	phoB	3	G8	1					130	117	18	0.138462	0.153846	0.500275	0.571742
KEGG	02020	Two-component system	rcsB	3	H11	1					130	117	18	0.138462	0.153846	0.500275	0.571742
KEGG	02020	Two-component system	mdtA	77	H7	30	0	-0.000528898	0.994582	0.995756	130	117	18	0.138462	0.153846	0.500275	0.571742
KEGG	02020	Two-component system	uhpB	5	H1	1					130	117	18	0.138462	0.153846	0.500275	0.571742
KEGG	02020	Two-component system	cusA	5	E6	1					130	117	18	0.138462	0.153846	0.500275	0.571742
KEGG	02020	Two-component system	kdpC	53	F12	1					130	117	18	0.138462	0.153846	0.500275	0.571742
KEGG	02020	Two-component system	torR	3	H9	21.6667	7.63763	-0.164906	0.0342838	0.0770759	130	117	18	0.138462	0.153846	0.500275	0.571742
KEGG	02020	Two-component system	rcsA	45	A4	33.3333	5.7735	-0.247228	0.00151226	0.00585882	130	117	18	0.138462	0.153846	0.500275	0.571742
KEGG	02020	Two-component system	pstS	55	C11	16.6667	2.88675	0.35467	5.41483e-06	5.55922e-05	130	117	18	0.138462	0.153846	0.500275	0.571742
KEGG	02020	Two-component system	arcB	5	E1	1					130	117	18	0.138462	0.153846	0.500275	0.571742
KEGG	02020	Two-component system	citC	59	E7	1					130	117	18	0.138462	0.153846	0.500275	0.571742
KEGG	02020	Two-component system	narX	3	D10	1					130	117	18	0.138462	0.153846	0.500275	0.571742
KEGG	02020	Two-component system	citA	3	B9	1					130	117	18	0.138462	0.153846	0.500275	0.571742
KEGG	02020	Two-component system	flhD	83	F9	1					130	117	18	0.138462	0.153846	0.500275	0.571742
KEGG	02020	Two-component system	tsr	83	G10	1					130	117	18	0.138462	0.153846	0.500275	0.571742
KEGG	02020	Two-component system	cpxR	5	E2	1					130	117	18	0.138462	0.153846	0.500275	0.571742
KEGG	02020	Two-component system	kdpB	85	B6	1					130	117	18	0.138462	0.153846	0.500275	0.571742
KEGG	02020	Two-component system	basS	5	H2	1					130	117	18	0.138462	0.153846	0.500275	0.571742
KEGG	02020	Two-component system	rpoN	5	D1	1					130	117	18	0.138462	0.153846	0.500275	0.571742
KEGG	02020	Two-component system	ompF	7	G4	1					130	117	18	0.138462	0.153846	0.500275	0.571742
KEGG	02040	Flagellar assembly	flhD	83	F9	1					38	35	13	0.342105	0.371429	0.00107225	0.00613338
KEGG	02040	Flagellar assembly	flgD	43	A12	33.3333	5.7735	0.0238621	0.759322	0.841297	38	35	13	0.342105	0.371429	0.00107225	0.00613338
KEGG	02040	Flagellar assembly	flgH	75	F7	1					38	35	13	0.342105	0.371429	0.00107225	0.00613338
KEGG	02040	Flagellar assembly	fliF	45	H2	1					38	35	13	0.342105	0.371429	0.00107225	0.00613338
KEGG	02040	Flagellar assembly	fliG	45	A3	10	0	0.0447046	0.565991	0.689032	38	35	13	0.342105	0.371429	0.00107225	0.00613338
KEGG	02040	Flagellar assembly	fliN	45	F3	1					38	35	13	0.342105	0.371429	0.00107225	0.00613338
KEGG	02040	Flagellar assembly	fliE	A	E8	1					38	35	13	0.342105	0.371429	0.00107225	0.00613338
KEGG	02040	Flagellar assembly	fliH	59	H10	1					38	35	13	0.342105	0.371429	0.00107225	0.00613338
KEGG	02040	Flagellar assembly	flgC	43	H11	1					38	35	13	0.342105	0.371429	0.00107225	0.00613338
KEGG	02040	Flagellar assembly	flgN	43	E11	13.3333	5.7735	-0.21716	0.00532168	0.0172534	38	35	13	0.342105	0.371429	0.00107225	0.00613338
KEGG	02040	Flagellar assembly	flgK	91,93,95 comb	E9	1					38	35	13	0.342105	0.371429	0.00107225	0.00613338
KEGG	02040	Flagellar assembly	flgB	43	G11	30	0	-0.331407	2.1338e-05	0.000182558	38	35	13	0.342105	0.371429	0.00107225	0.00613338
KEGG	02040	Flagellar assembly	flgA	43	F11	10	5	-0.0951646	0.221805	0.334882	38	35	13	0.342105	0.371429	0.00107225	0.00613338
KEGG	02040	Flagellar assembly	flgM	89	H12	1					38	35	13	0.342105	0.371429	0.00107225	0.00613338
KEGG	02040	Flagellar assembly	flgE	43	B12	1					38	35	13	0.342105	0.371429	0.00107225	0.00613338
KEGG	02040	Flagellar assembly	fliT	45	G2	1					38	35	13	0.342105	0.371429	0.00107225	0.00613338
KEGG	02040	Flagellar assembly	flhC	45	B2	21.6667	7.63763	-0.0215035	0.782479	0.860727	38	35	13	0.342105	0.371429	0.00107225	0.00613338
KEGG	02040	Flagellar assembly	flgF	43	C12	10	2.88675	-0.153966	0.0481149	0.101852	38	35	13	0.342105	0.371429	0.00107225	0.00613338
KEGG	02040	Flagellar assembly	fliD	45	E2	1					38	35	13	0.342105	0.371429	0.00107225	0.00613338
KEGG	02040	Flagellar assembly	fliM	45	E3	10	5	-0.0634749	0.415104	0.545211	38	35	13	0.342105	0.371429	0.00107225	0.00613338
KEGG	02040	Flagellar assembly	fliR	59	A11	1					38	35	13	0.342105	0.371429	0.00107225	0.00613338
KEGG	02040	Flagellar assembly	flgG	43	D12	10	2.88675	-0.0242019	0.756002	0.841297	38	35	13	0.342105	0.371429	0.00107225	0.00613338
KEGG	02040	Flagellar assembly	flhB	45	A2	1					38	35	13	0.342105	0.371429	0.00107225	0.00613338
KEGG	02040	Flagellar assembly	flgI	43	E12	13.3333	2.88675	0.0307731	0.692766	0.794411	38	35	13	0.342105	0.371429	0.00107225	0.00613338
KEGG	02040	Flagellar assembly	fliO	69	A1	1					38	35	13	0.342105	0.371429	0.00107225	0.00613338
KEGG	02040	Flagellar assembly	fliI	45	B3	36.6667	5.7735	0.116082	0.136168	0.229178	38	35	13	0.342105	0.371429	0.00107225	0.00613338
KEGG	02040	Flagellar assembly	motB	45	B11	1					38	35	13	0.342105	0.371429	0.00107225	0.00613338
KEGG	02040	Flagellar assembly	motA	45	C11	1					38	35	13	0.342105	0.371429	0.00107225	0.00613338
KEGG	02040	Flagellar assembly	fliQ	45	H3	1					38	35	13	0.342105	0.371429	0.00107225	0.00613338
KEGG	02040	Flagellar assembly	flgL	83	A9	20	8.66025	0.0644717	0.407817	0.536785	38	35	13	0.342105	0.371429	0.00107225	0.00613338
KEGG	02040	Flagellar assembly	fliS	45	F2	1					38	35	13	0.342105	0.371429	0.00107225	0.00613338
KEGG	02040	Flagellar assembly	fliJ	65	B3	1					38	35	13	0.342105	0.371429	0.00107225	0.00613338
KEGG	02040	Flagellar assembly	fliK	45	C3	1					38	35	13	0.342105	0.371429	0.00107225	0.00613338
KEGG	02040	Flagellar assembly	fliC	45	D2	1					38	35	13	0.342105	0.371429	0.00107225	0.00613338
KEGG	02040	Flagellar assembly	fliP	45	G3	13.3333	5.7735	0.0447603	0.565507	0.689032	38	35	13	0.342105	0.371429	0.00107225	0.00613338
KEGG	02060	Phosphotransferase system (PTS)	chbA	55	H7	1					45	42	10	0.222222	0.238095	0.0890961	0.178192
KEGG	02060	Phosphotransferase system (PTS)	ptsN	59	E1	30	0	0.114152	0.1428	0.238387	45	42	10	0.222222	0.238095	0.0890961	0.178192
KEGG	02060	Phosphotransferase system (PTS)	npr	59	F1	1					45	42	10	0.222222	0.238095	0.0890961	0.178192
KEGG	02060	Phosphotransferase system (PTS)	ascF	57	F10	10	0	0.0288836	0.710754	0.810134	45	42	10	0.222222	0.238095	0.0890961	0.178192
KEGG	02060	Phosphotransferase system (PTS)	malX	55	C7	1					45	42	10	0.222222	0.238095	0.0890961	0.178192
KEGG	02060	Phosphotransferase system (PTS)	cmtB	57	G11	5					45	42	10	0.222222	0.238095	0.0890961	0.178192
KEGG	02060	Phosphotransferase system (PTS)	chbC	55	A8	18.3333	2.88675	-0.0204863	0.792528	0.865598	45	42	10	0.222222	0.238095	0.0890961	0.178192
KEGG	02060	Phosphotransferase system (PTS)	ulaA	73	D1	1					45	42	10	0.222222	0.238095	0.0890961	0.178192
KEGG	02060	Phosphotransferase system (PTS)	mtlA	59	E5	1					45	42	10	0.222222	0.238095	0.0890961	0.178192
KEGG	02060	Phosphotransferase system (PTS)	agaV	61	A3	1					45	42	10	0.222222	0.238095	0.0890961	0.178192
KEGG	02060	Phosphotransferase system (PTS)	ulaB	63	F12	1					45	42	10	0.222222	0.238095	0.0890961	0.178192
KEGG	02060	Phosphotransferase system (PTS)	ptsI	57	G8	20	10	0.297926	0.000132477	0.00085901	45	42	10	0.222222	0.238095	0.0890961	0.178192
KEGG	02060	Phosphotransferase system (PTS)	treB	57	G2	10	2.88675	0.0928879	0.233058	0.345901	45	42	10	0.222222	0.238095	0.0890961	0.178192
KEGG	02060	Phosphotransferase system (PTS)	gatC	55	G9	11.6667	2.88675	0.145959	0.060983	0.122763	45	42	10	0.222222	0.238095	0.0890961	0.178192
KEGG	02060	Phosphotransferase system (PTS)	agaC	57	H12	1					45	42	10	0.222222	0.238095	0.0890961	0.178192
KEGG	02060	Phosphotransferase system (PTS)	fruA	57	C7	26.6667	5.7735	0.0212746	0.784737	0.861672	45	42	10	0.222222	0.238095	0.0890961	0.178192
KEGG	02060	Phosphotransferase system (PTS)	bglF	55	H10	1					45	42	10	0.222222	0.238095	0.0890961	0.178192
KEGG	02060	Phosphotransferase system (PTS)	sgcA	57	D3	1					45	42	10	0.222222	0.238095	0.0890961	0.178192
KEGG	02060	Phosphotransferase system (PTS)	crr	91,93,95 comb	A10	1					45	42	10	0.222222	0.238095	0.0890961	0.178192
KEGG	02060	Phosphotransferase system (PTS)	srlA	73	E6	1					45	42	10	0.222222	0.238095	0.0890961	0.178192
KEGG	02060	Phosphotransferase system (PTS)	nagE	53	D12	1					45	42	10	0.222222	0.238095	0.0890961	0.178192
KEGG	02060	Phosphotransferase system (PTS)	yadI	A	C4	1					45	42	10	0.222222	0.238095	0.0890961	0.178192
KEGG	02060	Phosphotransferase system (PTS)	sgcC	65	E1	1					45	42	10	0.222222	0.238095	0.0890961	0.178192
KEGG	02060	Phosphotransferase system (PTS)	agaD	33	C2	1					45	42	10	0.222222	0.238095	0.0890961	0.178192
KEGG	02060	Phosphotransferase system (PTS)	ptsH	57	F8	1					45	42	10	0.222222	0.238095	0.0890961	0.178192
KEGG	02060	Phosphotransferase system (PTS)	manZ	55	E8	1					45	42	10	0.222222	0.238095	0.0890961	0.178192
KEGG	02060	Phosphotransferase system (PTS)	chbB	55	B8	18.3333	2.88675	0.250538	0.00130564	0.00522255	45	42	10	0.222222	0.238095	0.0890961	0.178192
KEGG	02060	Phosphotransferase system (PTS)	mngA	61	H11	1					45	42	10	0.222222	0.238095	0.0890961	0.178192
KEGG	02060	Phosphotransferase system (PTS)	ptsP	57	C11	1					45	42	10	0.222222	0.238095	0.0890961	0.178192
KEGG	02060	Phosphotransferase system (PTS)	srlB	57	E10	1					45	42	10	0.222222	0.238095	0.0890961	0.178192
KEGG	02060	Phosphotransferase system (PTS)	murP	27	C9	1					45	42	10	0.222222	0.238095	0.0890961	0.178192
KEGG	02060	Phosphotransferase system (PTS)	manX	55	D8	1					45	42	10	0.222222	0.238095	0.0890961	0.178192
KEGG	02060	Phosphotransferase system (PTS)	manY	85	E6	1					45	42	10	0.222222	0.238095	0.0890961	0.178192
KEGG	02060	Phosphotransferase system (PTS)	glvC	65	C10	1					45	42	10	0.222222	0.238095	0.0890961	0.178192
KEGG	02060	Phosphotransferase system (PTS)	sgcB	63	A12	1					45	42	10	0.222222	0.238095	0.0890961	0.178192
KEGG	02060	Phosphotransferase system (PTS)	ulaC	91,93,95 comb	C10	1					45	42	10	0.222222	0.238095	0.0890961	0.178192
KEGG	02060	Phosphotransferase system (PTS)	agaB	57	G12	1					45	42	10	0.222222	0.238095	0.0890961	0.178192
KEGG	02060	Phosphotransferase system (PTS)	gatB	85	G6	1					45	42	10	0.222222	0.238095	0.0890961	0.178192
KEGG	02060	Phosphotransferase system (PTS)	cmtA	57	F11	75	0	0.173975	0.0255457	0.0617103	45	42	10	0.222222	0.238095	0.0890961	0.178192
KEGG	02060	Phosphotransferase system (PTS)	srlE	73	F6	1					45	42	10	0.222222	0.238095	0.0890961	0.178192
KEGG	02060	Phosphotransferase system (PTS)	fruB	57	D7	1					45	42	10	0.222222	0.238095	0.0890961	0.178192
KEGG	02060	Phosphotransferase system (PTS)	ptsG	55	G3	75	0	0.230326	0.00311988	0.0109032	45	42	10	0.222222	0.238095	0.0890961	0.178192
KEGG	03440	Homologous recombination	recF	81	H1	1					27	19	5	0.185185	0.263158	0.145556	0.242594
KEGG	03440	Homologous recombination	recB	53	E5	2.5					27	19	5	0.185185	0.263158	0.145556	0.242594
KEGG	03440	Homologous recombination	priA	91,93,95 comb	A5	91.6667	14.4338	-0.415586	1.00009e-07	1.50257e-06	27	19	5	0.185185	0.263158	0.145556	0.242594
KEGG	03440	Homologous recombination	ruvA	39	B8	1					27	19	5	0.185185	0.263158	0.145556	0.242594
KEGG	03440	Homologous recombination	ruvC	39	C8	1					27	19	5	0.185185	0.263158	0.145556	0.242594
KEGG	03440	Homologous recombination	ruvB	29	C12	1					27	19	5	0.185185	0.263158	0.145556	0.242594
KEGG	03440	Homologous recombination	recD	85	H4	1					27	19	5	0.185185	0.263158	0.145556	0.242594
KEGG	03440	Homologous recombination	priC	39	F6	1					27	19	5	0.185185	0.263158	0.145556	0.242594
KEGG	03440	Homologous recombination	holE	39	A8	1					27	19	5	0.185185	0.263158	0.145556	0.242594
KEGG	03440	Homologous recombination	dnaT	91,93,95 comb	A11	33.3333	5.7735	0.0262727	0.735874	0.827187	27	19	5	0.185185	0.263158	0.145556	0.242594
KEGG	03440	Homologous recombination	recC	85	A5	63.3333	20.2073	0.120719	0.121206	0.210913	27	19	5	0.185185	0.263158	0.145556	0.242594
KEGG	03440	Homologous recombination	recG	63	A9	13.3333	7.63763	-0.535467	7.10454e-12	2.1882e-10	27	19	5	0.185185	0.263158	0.145556	0.242594
KEGG	03440	Homologous recombination	recR	39	G6	1					27	19	5	0.185185	0.263158	0.145556	0.242594
KEGG	03440	Homologous recombination	dnaQ	53	C11	1					27	19	5	0.185185	0.263158	0.145556	0.242594
KEGG	03440	Homologous recombination	holC	39	G9	1					27	19	5	0.185185	0.263158	0.145556	0.242594
KEGG	03440	Homologous recombination	recO	79	C12	1					27	19	5	0.185185	0.263158	0.145556	0.242594
KEGG	03440	Homologous recombination	recA	9	F2	10	2.88675	-0.261255	0.000802085	0.00356461	27	19	5	0.185185	0.263158	0.145556	0.242594
KEGG	03440	Homologous recombination	holD	A	D4	1					27	19	5	0.185185	0.263158	0.145556	0.242594
KEGG	03440	Homologous recombination	recJ	53	G5	2.5					27	19	5	0.185185	0.263158	0.145556	0.242594
