# Supplementary material for: Host-Microbe Co-metabolism Dictates Cancer Drug Efficacy in C. elegans
Source: Cell. 2017 Apr 20;169(3):442–456.e18. doi: 10.1016/j.cell.2017.03.040 (PMC5406385; doi:10.1016/j.cell.2017.03.040)
Supplement: Table S3. Statistical Analysis for Hatching Assays and Vitamin B6 Mass Spectrometry Parameters, Related to Figures 3 and S3 [file mmc3.xlsx]

## Sheet: Hatching stats
Figure 3B - p-values for unpaired t-tests. Worms treated with 5-FU growing on vitamin B6 mutants. Comparison to control BW25113
	BW25113
[5-FU]	ΔpdxA	ΔpdxB	ΔserC	Δepd	ΔpdxJ
0	1	1	1	1	1
0.01	1	1	1	1	1
0.05	1	1	1	1	1
0.1	<0.0001	<0.0001	<0.0001	<0.0001	<0.0001
0.25	<0.0001	<0.0001	<0.0001	1	<0.0001
0.5	<0.0001	<0.0001	<0.0001	1	<0.0001
1	<0.0001	<0.0001	<0.0001	1	<0.0001
2	0.283886	0.103192	1	1	1
4	1	1	1	1	1
Figure 3C - p-values for unpaired t-tests. Worms treated with 5-FU growing on vitamin B6 mutants. Comparison to control BW25113
	BW25113
[5-FU]	ΔpdxH	ΔpdxY	ΔpdxK	ΔpdxJ, ΔpdxK
0	1	1	1	1
0.01	1	1	1	1
0.05	1	1	<0.0001	1
0.1	<0.0001	<0.0001	<0.0001	<0.0001
0.25	<0.0001	1	1	<0.0001
0.5	<0.0001	1	1	<0.0001
1	<0.0001	1	1	<0.0001
2	1	1	1	1
4	1	1	1	1
Figure 3D - p-values for unpaired t-tests. Worms treated with 5-FU growing on vitamin B6 mutants and supplemented with 1 mM pyridoxal(PL). Comparison to control BW25113 and pdxJ mutant supplemented with PL.
	BW25113			ΔpdxJ + 1 mM PL
[5-FU]	ΔpdxJ	+ 1mM PL	ΔpdxJ + 1 mM PL	ΔpdxJ	+ 1mM PL
0	1	1	1	1	1
0.01	1	1	1	1	1
0.05	1	<0.0001	<0.0001	<0.0001	0.0365225
0.1	<0.0001	0.00622681	<0.0001	<0.0001	1
0.25	<0.0001	1	1	<0.0001	1
0.5	<0.0001	1	1	<0.0001	1
1	<0.0001	1	1	<0.0001	1
2	1	1	1	1	1
Figure S3B - p-values for unpaired t-tests. Worms treated with 5-FU growing on vitamin B6 mutants and supplemented with 10 µM pyridoxal(PL). Comparison to control BW25113 and pdxJ mutant supplemented with PL.
	BW25113			ΔpdxJ + 10 µM PL
[5-FU]	ΔpdxJ	+ 10 µM PL	ΔpdxJ + 10 µM PL	ΔpdxJ	+ 10 µM PL
0	1	1	1	1	1
0.1	<0.0001	0.00320164	0.0242209	<0.0001	0.668464
0.25	<0.0001	0.779802	0.869453	<0.0001	1
0.5	<0.0001	0.693143	0.816466	<0.0001	1
1	<0.0001	1	1	<0.0001	1
2	1	1	1	1	1
Figure S3C - p-values for unpaired t-tests. Worms treated with 5-FU growing on vitamin B6 mutants and supplemented with 1 mM vitamin B6 vitamers. Comparison to control BW25113 and pdxJ,pdxK double mutant.
	BW25113			ΔpdxJ,ΔpdxK
[5-FU]	+ 1 mM PN	+ 1mM PM	1 mM PL	+ 1 mM PN	+ 1mM PM	1 mM PL
0	1	1	1	1	1	1
0.1	1	1	3.20655e-10	1	1	1
0.25	0.0108085	0.271538	0.070813	1	1	1
0.5	1	1	1	1	1	1
1	1	1	1	3.23839e-12	1.41461e-08	2.30549e-14
2	1	1	1	1	1	1
Figure S3E - p-values for unpaired t-tests. F57C9.1 RNAi knockdown worms treated with 5-FU growing on pdxJ and supplemented with 1 mM pyridoxal(PL). Comparison to control BW25113 and pdxJ mutant supplemented with PL.
	BW25113			ΔpdxJ + 1 mM PL
[5-FU]	ΔpdxJ	+ 1mM PL	ΔpdxJ + 1 mM PL	ΔpdxJ	+ 1mM PL
0	1	1	1	1	1
0.01	1	1	1	1	1
0.05	1	<0.0001	<0.0001	<0.0001	<0.0001
0.1	<0.0001	<0.0001	<0.0001	<0.0001	1
0.25	<0.0001	1	1	<0.0001	1
0.5	<0.0001	1	1	<0.0001	1
1	<0.0001	1	1	<0.0001	1
2	1	1	1	1	1

## Sheet: vitamin B6 mass spec
Table 3F and S3D - Specifications for mass spectral detection of B6 vitamers and their deuterated internal standards in bacterial and worm samples.
Analyte	Retention time (minutes)	Precursor ion (m/z)	Product ion (m/z)	Cone voltage (V)	Collision energy (V)
Pyridoxine phosphate	0.9	250.16	134.13	58	20
Pyridoxamine phosphate	0.7	249.04	134.05	27	22
D3 pyridoxal phosphate	0.9	251.16	152.18	30	18
Pyridoxal phosphate	0.9	248	150.01	27	16
D3 pyridoxal	1.07	171.1	153.05	21	12
Pyridoxal	1.07	168.1	150.05	12	14
D2 pyridoxine	1.45	172.09	136.04	27	19
Pyridoxine	1.45	170.09	134.04	27	19
D3 Pyridoxamine	1.11	172.12	137.04	22	20
Pyridoxamine	1.11	169.12	134.04	22	20
Table 3F and S3D - Gradient used for the mobile phase for the separation of B6 vitamers in bacterial and worm samples
Time (min)	Percent mobile phase		Flow rate (ml/min)
	A	B
0	97.5	2.5	0.4
0.4	97.5	2.5	0.4
3.75	50	50	0.4
4.25	0.1	99.9	0.4
5	97.5	2.5	0.4
6.5	97.5	2.5	0.4
