# Supplementary material for: Host-Microbe Co-metabolism Dictates Cancer Drug Efficacy in C. elegans
Source: Cell. 2017 Apr 20;169(3):442–456.e18. doi: 10.1016/j.cell.2017.03.040 (PMC5406385; doi:10.1016/j.cell.2017.03.040)
Supplement: Table S4. Statistical Analysis for Hatching Assays, Related to Figures 4 and S4 [file mmc4.xlsx]

## Sheet: Hatching Stats
Figure 4A - p-values for unpaired t-tests. Worms treated with 5-FU growing on glycine metabolism mutants. Comparison to control BW25113
	BW25113
[5-FU]	ΔgcvP	ΔgcvT	ΔgcvH	ΔgcvA	ΔgcvR	ΔglyA
0	1	1	1	1	1	1
0.005	1	1	1	1	1	1
0.01	1	1	1	1	1	1
0.05	1	1	1	1	1	1
0.1	< 0.0001	< 0.0001	< 0.0001	< 0.0001	< 0.0001	< 0.0001
0.25	< 0.0001	< 0.0001	< 0.0001	< 0.0001	< 0.0001	< 0.0001
0.5	< 0.0001	< 0.0001	< 0.0001	1	< 0.0001	0.883439
1	< 0.0001	< 0.0001	< 0.0001	1	1	1
2	1	1	1	1	1	1
4	1	1	1	1	1	1
Figure 4B - p-values for unpaired t-tests. Worms treated with 5-FU growing on vitamin B6 and glycine metabolism mutants. Comparison to control BW25113
	BW25113
[5-FU]	ΔpdxJ	ΔgcvP	ΔgcvP,ΔpdxJ
0	1	1	1
0.01	1	1	1
0.05	< 0.0001	< 0.0001	< 0.0001
0.1	< 0.0001	< 0.0001	< 0.0001
0.25	< 0.0001	< 0.0001	< 0.0001
0.5	< 0.0001	< 0.0001	< 0.0001
1	< 0.0001	< 0.0001	< 0.0001
2	1	1	1
Figure 4C - p-values for unpaired t-tests. Worms treated with 5-FU growing on folate metabolism mutants. Comparison to control BW25113
	BW25113
[5-FU]	ΔmetF	ΔmetE	ΔmetH	ΔmetE,ΔmetH	ΔfolM	ΔpurU	Δfau
0	1	1	1	1	1	1	1
0.005	1	1	1	1	1	1	1
0.01	1	1	1	1	1	1	1
0.05	< 0.0001	0.731732	0.76996	< 0.0001	< 0.0001	< 0.0001	< 0.0001
0.1	0.000866953	0.662535	< 0.0001	< 0.0001	< 0.0001	< 0.0001	< 0.0001
0.25	1	1	1	1	< 0.0001	< 0.0001	< 0.0001
0.5	1	1	1	1	< 0.0001	< 0.0001	< 0.0001
1	1	1	1	1	< 0.0001	< 0.0001	< 0.0001
2	1	1	1	1	0.00181331	1	1
4	1	1	1	1	1	1	1
8	1	1	1	1	1	1	1
16	1	1	1	1	1	1	1
Figure 4F - p-values for unpaired t-tests. Worms treated with 5-Fuand 50mM metformin growing on OP50 and metformin-resistant OP50 . Comparison to control OP50 and OP50-MR.
	OP50			OP50-MR
[5-FU]	OP50-MR	OP50-MR metf	OP50 meft	OP50-MR metf
0	1	1	1	1
0.5	1	1	1	1
1	0.0528539	< 0.0001	< 0.0001	< 0.0001
2	0.164226	< 0.0001	< 0.0001	< 0.0001
4	1	1	< 0.0001	1
8	1	1	< 0.0001	1
16	1	1	< 0.0001	1
32	1	1	1	1
Figure S4B - p-values for unpaired t-tests. Worms treated with 5-FU growing on chorismate and PABA mutants. Comparison to control BW25113
	BW25113
[5-FU]	ΔaroA	ΔaroC	ΔpabC
0	1	1	1
0.005	1	1	1
0.01	1	1	1
0.05	< 0.0001	0.0105249	0.00199089
0.1	< 0.0001	< 0.0001	< 0.0001
0.25	< 0.0001	< 0.0001	< 0.0001
0.5	< 0.0001	< 0.0001	0.180934
1	< 0.0001	< 0.0001	1
2	1	< 0.0001	1
4	1	1	1
