# Supplementary material for: Host-Microbe Co-metabolism Dictates Cancer Drug Efficacy in C. elegans
Source: Cell. 2017 Apr 20;169(3):442–456.e18. doi: 10.1016/j.cell.2017.03.040 (PMC5406385; doi:10.1016/j.cell.2017.03.040)
Supplement: Table S5. Statistical Analysis for Hatching Assays and Pyrimidine Mass Spectrometry Parameters, Related to Figures 5 and S5 [file mmc5.xlsx]

## Sheet: Hatching Stats
Figure 5B - p-values for unpaired t-tests. Worms treated with pre-converted 5-FC growing on pyrimidine metabolism mutants. Comparison to non-preconverted condition (none)
	none to BW		none ot codA		none to upp
[5-FC]	BW to BW	codA to BW	BW to codA	codA to codA	Bw to upp	codA to upp
0	1	1	1	1	1	1
2	<0.0001	<0.0001	<0.0001	1	<0.0001	1
4	0.00399323	0.322527	<0.0001	1	<0.0001	1
8	0.884955	0.706754	<0.0001	1	<0.0001	0.214944
16	1	1	<0.0001	1	<0.0001	<0.0001
32	1	0.733255	<0.0001	0.00295944	<0.0001	<0.0001
64	1	1	<0.0001	<0.0001	<0.0001	<0.0001
128	1	1	<0.0001	<0.0001	<0.0001	<0.0001
Figure 5E - p-values for unpaired t-tests. Worms treated with 5-FU growing on pyrimidine metabolism mutants. Comparison to BW25113 and upp mutants.
	BW25113												Δupp
[5-FU]	Δupp	Δyjjg	Δudp	Δudk	Δtdk	Δupp(Pupp)	Δudp,Δudk	Δudp,Δupp	Δudk,Δupp	Δtdk,Δupp	Δudp,Δudk, Δupp	Δupp,Δudk, Δtdk	Δupp(Pupp)	Δudk,Δupp	Δudp,Δupp	Δtdk,Δupp	Δudp,Δudk, Δupp	Δtdk,Δudk, Δupp
0	1	1	1	1	1	1	1	1	1	1	1	1	1	1	1	1	1	1
0.01	1	1	1	1	0.529104	1	1	1	1	1	1	1	1	1	1	1	1	1
0.05	<0.0001	<0.0001	<0.0001	<0.0001	<0.0001	<0.0001	<0.0001	<0.0001	<0.0001	<0.0001	<0.0001	<0.0001	<0.0001	1	1	1	1	1
0.1	<0.0001	0.0136864	0.032193	0.652063	0.00367133	0.000329195	0.0112481	<0.0001	<0.0001	<0.0001	<0.0001	<0.0001	<0.0001	1	1	1	1	1
0.25	<0.0001	1	1	1	1	1	0.916073	<0.0001	<0.0001	<0.0001	<0.0001	<0.0001	<0.0001	1	1	1	1	1
0.5	<0.0001	1	1	1	1	1	1	<0.0001	<0.0001	<0.0001	<0.0001	<0.0001	<0.0001	1	1	1	1	1
1	<0.0001	1	1	1	1	1	1	<0.0001	<0.0001	0.00715686	<0.0001	<0.0001	<0.0001	1	1	<0.0001	1	1
2	1	1	1	1	1	1	1	<0.0001	<0.0001	1	<0.0001	<0.0001	1	<0.0001	<0.0001	1	<0.0001	<0.0001
4	1	1	1	1	1	1	1	<0.0001	<0.0001	1	<0.0001	<0.0001	1	<0.0001	<0.0001	1	<0.0001	<0.0001
8	1	1	1	1	1	1	1	<0.0001	<0.0001	1	<0.0001	<0.0001	1	<0.0001	<0.0001	1	<0.0001	<0.0001
16	1	1	1	1	1	1	1	0.00183704	<0.0001	1	<0.0001	<0.0001	1	<0.0001	<0.0001	1	<0.0001	<0.0001
32	1	1	1	1	1	1	1	1	1	1	1	1	1	1	1	1	1	1
Figure 5F - p-values for unpaired t-tests. Worms treated with 5-FO growing on pyrimidine metabolism mutants. Comparison to BW25113.
	BW25113
[5-FO]	Δndk	Δdcta	ΔpyrE	ΔpyrF	ΔpyrD
0	1	1	1	1	1
0.01	1	1	1	1	1
0.05	0	1	1	1	1
0.1	0.0164702	<0.0001	<0.0001	<0.0001	0.00190743
0.25	1	<0.0001	<0.0001	<0.0001	1
0.5	1	<0.0001	<0.0001	<0.0001	1
1	1	<0.0001	<0.0001	<0.0001	1
2	1	1	<0.0001	<0.0001	1
4	1	1	<0.0001	<0.0001	1
8	1	1	<0.0001	<0.0001	1
16	1	1	<0.0001	<0.0001	1
32	1	1	0.00206193	1	1
Figure 5G- p-values for unpaired t-tests. Worms treated with 5-FU growing on OCM and vitamin B6 metabolism mutants . Comparison to BW25113 and BW25113 ribonucleotide salvage double mutant.
	BW25113			BW25113(Δupp,Δudk)
[5-FU]	ΔpdxJ	ΔgcvP	[5-FU]	ΔpdxJ,Δupp,Δudk	ΔgcvP,Δupp,Δudk
0	1	1	0	1	1
0.025	1	1	0.025	1	1
0.05	1	1	0.05	1	1
0.1	<0.0001	<0.0001	0.1	1	1
0.25	<0.0001	<0.0001	0.25	1	1
0.5	<0.0001	<0.0001	0.5	1	1
1	<0.0001	<0.0001	1	1	1
2	<0.0001	<0.0001	2	1	1
4	1	1	4	1	1
8	1	1	8	1	1
16	1	1	16	1	1
32	1	1	32	<0.0001	<0.0001
64	1	1	64	1	1
Figure 5H- p-values for unpaired t-tests. Worms treated with 5-FU growing on pyrimidine metabolism mutants and supplemented with 1 mM PL. Comparison to BW25113, upp and double mutant upp,udk
	BW25113					Δupp	Δupp,Δudk
[5-FU]	Δupp	Δupp,Δudk	1 mM PL	Δupp + PL	Δupp,Δudk + PL	Δupp + PL	Δupp,Δudk + PL
0	1	1	1	1	1	1	1
0.01	1	1	1	1	1	1	1
0.05	1	1	1	1	1	1	1
0.1	<0.0001	<0.0001	<0.0001	<0.0001	<0.0001	1	1
0.25	<0.0001	<0.0001	1	<0.0001	<0.0001	1	1
0.5	<0.0001	<0.0001	1	<0.0001	<0.0001	1	1
1	<0.0001	<0.0001	1	<0.0001	<0.0001	<0.0001	1
2	1	<0.0001	1	<0.0001	<0.0001	<0.0001	1
4	1	<0.0001	1	1	<0.0001	1	1
8	1	<0.0001	1	1	<0.0001	1	1
16	1	<0.0001	1	1	<0.0001	1	0.191423
32	1	1	1	1	<0.0001	1	<0.0001
Figure 5J - p-values for Mann-Whitney tests. N2 or umps-1 worms fed BW25113 or pyrE mutant, treated with 5-FO. Comparison to N2 fed-BW25113, umps-1 fed BW25113 and N2 fed ΔpyrE
	N2 + BW25113			umps-1 + BW25113		N2 + ΔpyrE
[5-FO]	N2 + ΔpyrE	umps-1 + BW25113	umps-1 + ΔpyrE	umps-1 + ΔpyrE	N2 + ΔpyrE	umps-1 + ΔpyrE
0	1	1	1	1	1	1
1	0.0286	1	0.0286	0.0286	0.0286	1
2	0.0286	1	0.0286	0.0286	0.0286	1
4	0.0286	1	0.0286	0.0286	0.0286	1
8	0.0286	1	0.0286	0.0286	0.0286	1
16	0.0286	1	0.0286	0.0286	0.0286	1
32	0.0048	1	0.0022	0.0022	0.0048	1
64	0.0048	1	0.0022	0.0022	0.0048	1
128	0.0119	1	0.0022	0.0022	0.0119	1
256	0.0048	1	0.0022	0.0022	0.0048	1
416	0.0048	1	0.0022	0.0022	0.0048	0.0048
512	0.0048	1	0.0022	0.0022	0.0048	0.0048
1024	1	1	0.0022	0.0022	1	0.0048
Figure S5A- p-values for unpaired t-tests. Worms treated with 5-FU growing on pyrimidine metabolism mutants. Comparison to BW25113.
	BW25113
[5-FU]	Δndk	ΔuraA	ΔnupC, ΔnupG
0	1	1	1
0.01	1	1	1
0.05	<0.0001	1	1
0.1	<0.0001	<0.0001	<0.0001
0.25	1	<0.0001	<0.0001
0.5	1	<0.0001	0.00507371
1	1	1	1
2	1	1	1
Figure S5B - p-values for unpaired t-tests. Worms treated with 5-FU growing on pyrimidine metabolism mutants supplemented with 200µM uridine in plates without peptone. Comparison to control BW25113 and triple mutants udp,udk,upp mutants.
	BW25113			Δudp,udk,upp
[5-FU]	Δudp,udk,upp	+ 200 uM Urd	Δudp,udk,upp + Urd	Δudp,udk,upp + Urd
0	1	1	1	1
0.1	<0.0001	<0.0001	<0.0001	1
0.25	<0.0001	<0.0001	<0.0001	1
0.5	<0.0001	<0.0001	<0.0001	1
1	<0.0001	<0.0001	<0.0001	1
2	<0.0001	<0.0001	<0.0001	0.76128
4	<0.0001	<0.0001	<0.0001	1
8	<0.0001	<0.0001	<0.0001	0.0650714
16	<0.0001	1	<0.0001	0.043437
32	1	1	1	1
Figure S5C - p-values for unpaired t-tests. Worms treated with 5-FU growing on pyrimidine metabolism mutants supplemented with 200 µM orotate. Comparison to control BW25113 and pyrE mutants.
	BW25113			ΔpyrE	ΔpyrD	BW + Orot
[5-FU]	BW + Orot	ΔpyrE	ΔpyrD	ΔpyrE + Orot	ΔpyrD + Orot	ΔpyrD + Orot
0	1	1	1	1	1	1
0.01	1	1	1	1	1	1
0.05	1	1	<0.0001	1	<0.0001	1
0.1	<0.0001	0.000138262	<0.0001	<0.0001	<0.0001	1
0.25	<0.0001	1	1	0.286529	<0.0001	1
0.5	<0.0001	1	1	1	<0.0001	1
1	<0.0001	1	1	1	<0.0001	1
2	<0.0001	1	1	1	<0.0001	1
4	1	1	1	1	1	1
8	1	1	1	1	1	1
16	1	1	1	1	1	1
Figure 5D - p-values for unpaired t-tests. Worms treated with 5-FU growing on pyrimidine metabolism mutants supplemented with 200µM thymidine. Comparison to control BW25113 and tdk mutants.
	BW25113			Δtdk	Δupp
[5-FU]	BW + Thy	Δtdk	Δupp	Δtdk + Thy	Δupp + thy
0	1	1	1	1	1
0.01	1	1	1	1	1
0.05	1	<0.0001	1	<0.0001	1
0.1	<0.0001	<0.0001	<0.0001	1	1
0.25	1	1	<0.0001	1	1
0.5	1	1	<0.0001	1	1
1	1	1	<0.0001	1	1
2	1	1	1	1	1
4	1	1	1	1	1
8	1	1	1	1	1
Figure S5E - p-values for unpaired t-tests. Worms treated with pre-converted 5-FO growing on pyrimidine metabolism mutants. Comparison to non-preconverted condition (none)
	BW- BW			pyrE- BW
[5-FO]	BW-pyrE	pyrE-BW	pyrE-pyrE	pyrE-pyrE
0	1	1	1	1
0.01	1	1	1	1
0.05	0.0509846	<0.0001	<0.0001	<0.0001
0.1	1	0.0538466	<0.0001	<0.0001
0.25	1	1	<0.0001	<0.0001
0.5	1	1	<0.0001	<0.0001
1	1	1	<0.0001	<0.0001
2	1	1	<0.0001	<0.0001
4	1	1	<0.0001	<0.0001
8	1	1	<0.0001	<0.0001
16	1	1	<0.0001	<0.0001
32	1	1	1	1
Figure S5G - p-values for unpaired t-tests. Worms treated with pre-converted 5-FC growing on codA mutants. Comparison to preconverted BW condition
	BW25113
[5-FC]	ΔpdxJ
0	1
0.01	<0.0001
0.25	<0.0001
0.5	<0.0001
1	<0.0001
2	<0.0001
4	0.0960712
8	1
Figure S5L- p-values for Mann-Whitney tests. N2 or umps-1 worms fed BW25113 or udp,udk,upp mutant, treated with 5-FU. Comparison to N2 fed-BW25113, umps-1 fed BW25113 and N2 fed Δudp,udk,upp
	N2 + BW25113			umps-1 + BW25113		N2 + ΔudpΔudkΔupp
[5-FU]	N2 + ΔudpΔudkΔupp	umps-1 + BW25113	umps-1 + ΔudpΔudkΔupp	umps-1 + ΔudpΔudkΔupp	N2 + ΔudpΔudkΔupp	umps-1 + ΔudpΔudkΔupp
0	1	1	1	1	1	1
1	0.0286	0.1143	0.0286	0.0286	0.0286	1
2	0.0286	0.4286	0.0286	0.0286	0.0286	0.0286
4	0.0286	1	0.0286	0.0286	0.0286	1
8	0.0286	1	0.0286	0.0286	0.0286	0.4286
16	0.0286	0.0286	0.0286	0.0286	0.0286	1
32	0.0286	1	0.0048	0.0022	0.0048	1
64	0.0286	1	0.0048	0.0022	0.0048	1
128	0.0286	1	0.0048	0.0022	0.0048	1
256	0.0286	1	0.0048	0.0022	0.0048	0.4667
416	1	1	1	1	1	1
512	1	1	1	1	1	1
1024	1	1	1	1	1	1
