# Supplementary material for: Host-Microbe Co-metabolism Dictates Cancer Drug Efficacy in C. elegans
Source: Cell. 2017 Apr 20;169(3):442–456.e18. doi: 10.1016/j.cell.2017.03.040 (PMC5406385; doi:10.1016/j.cell.2017.03.040)
Supplement: Table S6. Statistical Analysis for Hatching Assays and Nucleotide Metabolism Data, Related to Figures 6 and S6 [file mmc6.xlsx]

## Sheet: Hatching Statistics
Figure 6A- p-values for unpaired t-tests. Worms treated treated with 5-FO growing on pyrimidine metabolism mutants. Comparison to BW25113 and double mutant ndk,pyrE.
	BW25113			Δndk,ΔpyrE
[5-FO]	Δndk	ΔpyrE	Δndk,ΔpyrE	Δndk	ΔpyrE
0	1	1	1	1	1
0.01	1	1	1	1	1
0.05	<0.0001	1	1	<0.0001	1
0.1	<0.0001	<0.0001	<0.0001	<0.0001	1
0.25	1	<0.0001	<0.0001	<0.0001	1
0.5	1	<0.0001	<0.0001	<0.0001	1
1	1	<0.0001	<0.0001	<0.0001	1
2	1	<0.0001	<0.0001	<0.0001	1
4	1	<0.0001	<0.0001	<0.0001	1
8	1	<0.0001	<0.0001	<0.0001	1
16	1	<0.0001	<0.0001	<0.0001	<0.0001
32	1	<0.0001	1	1	<0.0001
64	1	1	1	1	1
Figure 6G- p-values for unpaired t-tests. Worms treated treated with 5-FU growing on pyrimidine metabolism mutants. Comparison to BW25113
	BW25113
[5-FU]	Δndk	Δdcd	Δyjjg	Δupp	ΔpyrE
0	1	1	1	1	1
0.025	<0.0001	1	1	1	1
0.05	<0.0001	<0.0001	<0.0001	1	1
0.1	<0.0001	<0.0001	<0.0001	<0.0001	0.0801775
0.2	1	1	1	<0.0001	1
0.4	1	1	1	<0.0001	1
Figure 6K - p-values for Mann-Whitney tests. Worms fed HT115 or HT115 ndk with ndk-1 RNAi knockdown, treated with 5FU. Comparison to worms fed-HT115 with control plasmid, HT115 ndk with control plasmid and HT115 with ndk RNAi knockdown.
	HT115 (L4440)			HT115 Δndk (L4440)		HT115 (ndk-1 RNAi)
[5-FU]	HT115 Δndk (L4440)	HT115 (ndk-1 RNAi)	HT115 Δndk (ndk-1 RNAi)	HT115 (ndk-1 RNAi)	HT115 Δndk (ndk-1 RNAi)	HT115 Δndk (ndk-1 RNAi)
0	1	1	1	1	1	1
2	0.0002	1	1	0.0002	0.0002	1
4	0.0002	1	1	0.0002	0.0002	1
8	0.0002	1	0.0002	0.0002	1	0.0002
16	0.0002	1	1	0.0002	0.0002	1
24	0.0002	1	1	0.0002	0.0002	1
32	0.0002	1	1	0.0002	0.0002	1
40	0.0002	0.2	0.2	0.0002	0.0002	1
48	0.0002	0.0002	1	0.0002	0.0002	0.0256
56	1	1	0.0002	1	0.0002	0.0014
64	1	1	0.0014	1	0.0014	0.0014
80	1	1	1	1	1	1
Figure S6B- p-values for unpaired t-tests. Worms treated treated with 5-FU growing onBW25113, yjjg and ndk mutants supplemented with 0.2 and 2mM uridine.
	BW25113 0mM		BW25113 yjjG 0mM		BW25113 ndk 0mM
[5-FU]	0.2mM	2mM	0.2mM	2mM	0.2mM	2mM
0	1	1	1	1	1	1
0.025	1	1	1	1	<0.0001	<0.0001
0.05	1	1	<0.0001	<0.0001	<0.0001	<0.0001
0.1	<0.0001	<0.0001	<0.0001	<0.0001	<0.0001	<0.0001
0.25	<0.0001	<0.0001	<0.0001	<0.0001	<0.0001	<0.0001
0.5	<0.0001	<0.0001	<0.0001	<0.0001	<0.0001	<0.0001
1	<0.0001	<0.0001	1	<0.0001	<0.0001	<0.0001
2	<0.0001	<0.0001	1	<0.0001	<0.0001	<0.0001
4	<0.0001	<0.0001	1	1	<0.0001	<0.0001
8	<0.0001	<0.0001	1	1	0.580403	<0.0001
16	0.225459	<0.0001	1	1	1	<0.0001
32	1	1	1	1	1	1
Figure S6G- p-values for unpaired t-tests. Worms treated treated with 5-FU growing on worm mismatch repair mutants msh-6 and wildtype N2. Comparison to HT115 N2 or HT115 msh-6
	N2 - HT115			msh-6 - HT115	N2 - HT115(ndk)
[5-FU]	N2 - HT115(ndk)	msh-6/HT115	msh-6/HT115(ndk)	msh-6/HT115(ndk)	msh-6/HT115(ndk)
0	1	1	1	1	1
0.04	0.00110465	1	0.00142997	0.0507972	0.632955
0.08	<0.0001	1	<0.0001	<0.0001	0.0284067
1.2	<0.0001	1	<0.0001	<0.0001	1
1.6	<0.0001	<0.0001	<0.0001	<0.0001	1
2	0.00604628	<0.0001	0.0150137	<0.0001	1
2.4	1	0.00501846	1	0.00345043	1
2.8	1	0.44922	1	0.428571	1
3.2	1	0.835006	1	0.827459	1
4	1	1	1	1	1
Figure S6H- p-values for unpaired t-tests. Worms treated treated with 5-FU growing on worm mismatch repair mutants msh-6 and wildtype N2. Comparison to BW25113 N2 or BW25113 msh-6
	N2-BW25113			msh-6 - BW25113	N2 - ndk
[5-FU]	N2 - ndk	msh-6 - BW25113	msh-6 - ndk	msh-6 - ndk	msh-6 - ndk
0	1	1	1	1	1
0.025	<0.0001	1	0.00696546	0.0120424	0.901846
0.05	<0.0001	0.120643	<0.0001	<0.0001	0.593122
0.1	<0.0001	0.875111	0.0052017	0.0188177	1
0.2	1	1	1	1	1
0.4	1	1	1	1	1

## Sheet: Nucleotide mass spec
Table S6 - Specifications for mass spectral detection of nucleotides and fluoronucleotides in bacterial and worm samples.
Analyte	Ion-Mode	Retention time (minutes)	Precursor ion (m/z)	Product ion (m/z)	Cone voltage (V)	Collision energy (V)
5FC	Positive	0.86	128.96	42	10	30
5FU	Negative	0.92	130.02	112.99	10	21
5FUMP	Negative	1.24	340.99	128.98	20	22
Adenine	Positive	1.67	135.94	118.86	28	20
ADP	Negative	5.69	425.94	134.03	20	27
AMP	Negative	4.1	345.94	78.94	25	25
ATP	Negative	7.6	506.15	158.91	20	30
cAMP	Negative	6.58	328.21	133.9	36	24
CDP	Negative	1.31	402.18	158.74	30	28
cGMP	Negative	5.2	344.2	149.89	38	24
CMP	Negative	1.21	322.05	78.91	20	22
CTP	Negative	7.6	482.11	158.92	10	20
Cytidine	Positive	0.75	242.01	109.06	30	20
Cytosine	Positive	0.71	111.97	95.12	10	22
dADP	Negative	6.76	410.2	78.79	30	30
dATP	Negative	8.3	490.18	158.74	32	24
dCDP	Negative	1.47	385.99	158.73	32	18
dGDP	Negative	5.78	426.2	158.74	32	20
dGTP	Negative	7.63	506.18	158.73	38	24
dTDP	Negative	7.6	401.19	78.8	34	44
dTMP/TMP	Negative	4.5	320.98	78.92	15	20
dTTP/TTP	Negative	7.59	480.86	158.88	10	25
dUTP	Negative	7.04	466.88	159.21	20	25
FdUMP	Negative	2.58	324.96	129.03	20	25
FdUTP	Negative	7.26	484.79	158.86	20	22
FUdR	Negative	2.53	245.02	155.01	10	20
FUrd	Negative	1.55	261.02	108.01	15	22
FUTP	Negative	6.91	500.85	158.84	20	22
GDP	Negative	5.43	442.2	149.9	34	24
GMP	Negative	1.55	362.01	78.97	20	22
GTP	Negative	6.9	522.18	158.79	30	32
Guanine	Positive	1.18	149.96	132.95	20	22
Guanosine	Positive	3.15	282.04	150.04	30	20
Hypoxanthine	Positive	1.28	135.02	92	20	25
IMP	Negative	1.74	346.97	78.93	20	22
Inosine	Positive	4.79	269.23	136.95	10	12
Orotate	Negative	1.22	154.96	110.99	20	12
Thymidine	Negative	4.36	241.08	42.08	22	20
UDP	Negative	5.02	403.16	158.74	32	26
UMP	Negative	1.22	323	78.8	20	22
Uridine	Positive	1.67	243.02	110	30	20
UTP	Negative	6.69	482.9	158.63	20	22
XMP	Negative	3.05	363.2	210.84	32	20
[13C9, 15N3]CTP-IS	Negative	7.6	484.11	158.92	10	20
[13C9, 15N2]UTP-IS	Negative	6.69	484.9	158.63	20	22

## Sheet: Nucleoside_metabolomics_Statist
Column	Explanation
Type	Type
Group	Base group
Class	Class
Comparison	Type of comparison
Compound	Compound
FoldChange	Fold change in metabolite concentration
logFC	log2(Fold Change)
SE	Standard error
t.value	t-distribution value
p.value	Significance p-value
FDR	False discovery rate

## Sheet: Nucleodie_metabolomics_Statisti
Type	Group	Class	Comparison	Compound	FoldChange	logFC	SE	t.value	p.value	FDR
Ribonucleoside	A	Ribonucleoside-P2	ndk/pyrE	ADP	-1.94207	-0.957597	0.178862	-5.35383	0.000682703	0.00384796
Ribonucleoside	A	Ribonucleoside-P2	ndk/BW	ADP	-1.33406	-0.415822	0.165594	-2.51109	0.0363091	0.0946279
Ribonucleoside	A	Ribonucleoside-P2	yjjG/BW	ADP	1.23357	0.302837	0.330177	0.917197	0.394412	0.611338
Ribonucleoside	A	Ribonucleoside-P2	pyrE/BW	ADP	1.45576	0.541775	0.178862	3.02901	0.0163339	0.0506352
Ribonucleoside	A	Ribonucleoside-P1	yjjG/BW	AMP	-1.15558	-0.208622	0.473166	-0.440906	0.674724	0.853732
Ribonucleoside	A	Ribonucleoside-P1	ndk/pyrE	AMP	-1.12785	-0.17357	0.340693	-0.509462	0.624181	0.814721
Ribonucleoside	A	Ribonucleoside-P1	ndk/BW	AMP	1.13419	0.181667	0.315421	0.575951	0.580485	0.77398
Ribonucleoside	A	Ribonucleoside-P1	pyrE/BW	AMP	1.2792	0.355237	0.340693	1.04269	0.327574	0.542862
Ribonucleoside	A	Ribonucleoside-P3	ndk/pyrE	ATP	-1.50149	-0.586398	0.507144	-1.15627	0.280929	0.519929
Ribonucleoside	A	Ribonucleoside-P3	ndk/BW	ATP	-1.1228	-0.167104	0.469524	-0.355902	0.731117	0.897609
Ribonucleoside	A	Ribonucleoside-P3	yjjG/BW	ATP	1.047	0.0662599	1.0441	0.0634611	0.951461	0.993981
Ribonucleoside	A	Ribonucleoside-P3	pyrE/BW	ATP	1.33727	0.419293	0.507144	0.826773	0.432332	0.645893
Deoxyribonucleoside	A	Ribonucleoside-P1	yjjG/BW	cAMP	-1.38595	-0.470876	0.650464	-0.723908	0.496365	0.706054
Deoxyribonucleoside	A	Ribonucleoside-P1	pyrE/BW	cAMP	1.34258	0.425005	0.254442	1.67034	0.133399	0.279364
Deoxyribonucleoside	A	Ribonucleoside-P1	ndk/pyrE	cAMP	1.63718	0.711209	0.254442	2.79517	0.0233712	0.0690006
Deoxyribonucleoside	A	Ribonucleoside-P1	ndk/BW	cAMP	2.19803	1.13621	0.235567	4.8233	0.00131581	0.00582715
Ribonucleoside	C	Ribonucleoside-P2	ndk/BW	CDP	-1.45124	-0.537285	0.169583	-3.16827	0.0132291	0.0420618
Ribonucleoside	C	Ribonucleoside-P2	pyrE/BW	CDP	-1.23314	-0.30234	0.183171	-1.65059	0.137429	0.279364
Ribonucleoside	C	Ribonucleoside-P2	ndk/pyrE	CDP	-1.17686	-0.234945	0.183171	-1.28266	0.235525	0.456331
Ribonucleoside	C	Ribonucleoside-P2	yjjG/BW	CDP	1.0563	0.0790258	0.478145	0.165276	0.874155	0.970437
Cyclicribonucleoside	G	Ribonucleoside-P1	yjjG/BW	cGMP	-1.18645	-0.246646	0.327695	-0.752671	0.480125	0.692274
Cyclicribonucleoside	G	Ribonucleoside-P1	ndk/pyrE	cGMP	-1.0043	-0.00618344	0.149974	-0.04123	0.968123	0.993981
Cyclicribonucleoside	G	Ribonucleoside-P1	ndk/BW	cGMP	1.29579	0.373833	0.138849	2.69237	0.0273957	0.0790017
Cyclicribonucleoside	G	Ribonucleoside-P1	pyrE/BW	cGMP	1.30136	0.380017	0.149974	2.53388	0.0350429	0.0944635
Ribonucleoside	C	Ribonucleoside-P1	yjjG/BW	CMP	-1.25812	-0.331272	0.701397	-0.472303	0.653399	0.842249
Ribonucleoside	C	Ribonucleoside-P1	ndk/BW	CMP	-1.07307	-0.101746	0.310687	-0.327489	0.751704	0.913836
Ribonucleoside	C	Ribonucleoside-P1	pyrE/BW	CMP	-1.04518	-0.0637577	0.33558	-0.189993	0.854047	0.970437
Ribonucleoside	C	Ribonucleoside-P1	ndk/pyrE	CMP	-1.02668	-0.0379886	0.33558	-0.113203	0.912659	0.975601
Ribonucleoside	C	Ribonucleoside-P3	ndk/BW	CTP	-4.36893	-2.12728	0.326535	-6.5147	0.000185214	0.00127592
Ribonucleoside	C	Ribonucleoside-P3	ndk/pyrE	CTP	-3.59398	-1.84558	0.352698	-5.23275	0.000790224	0.00396128
Ribonucleoside	C	Ribonucleoside-P3	pyrE/BW	CTP	-1.21562	-0.281697	0.352698	-0.798692	0.447529	0.660638
Ribonucleoside	C	Ribonucleoside-P3	yjjG/BW	CTP	1.14473	0.19501	0.479356	0.406817	0.698257	0.872056
Ribonucleoside	C	Ribonucleoside	ndk/BW	Cytidine	-2.23308	-1.15904	0.358168	-3.23601	0.0119488	0.0389908
Ribonucleoside	C	Ribonucleoside	ndk/pyrE	Cytidine	-1.6043	-0.68194	0.386865	-1.76273	0.115963	0.247921
Ribonucleoside	C	Ribonucleoside	pyrE/BW	Cytidine	-1.39194	-0.477095	0.386865	-1.23323	0.252493	0.48168
Ribonucleoside	C	Ribonucleoside	yjjG/BW	Cytidine	1.20259	0.266145	0.348962	0.762676	0.474563	0.692274
Nucleobases	C	Nucleobases	ndk/BW	Cytosine	-1.68972	-0.756786	0.227053	-3.33309	0.0103369	0.0356047
Nucleobases	C	Nucleobases	pyrE/BW	Cytosine	-1.39854	-0.483917	0.245245	-1.9732	0.0839269	0.192721
Nucleobases	C	Nucleobases	ndk/pyrE	Cytosine	-1.20821	-0.272868	0.245245	-1.11264	0.298178	0.528121
Nucleobases	C	Nucleobases	yjjG/BW	Cytosine	1.00346	0.00498717	0.475208	0.0104947	0.991967	0.996032
Deoxyribonucleoside	A	Ribonucleoside-P2	ndk/pyrE	dADP	-7.32288	-2.87241	0.190095	-15.1104	3.64044e-07	7.52358e-06
Deoxyribonucleoside	A	Ribonucleoside-P2	ndk/BW	dADP	-3.74339	-1.90435	0.175994	-10.8205	4.69717e-06	6.6509e-05
Deoxyribonucleoside	A	Ribonucleoside-P2	yjjG/BW	dADP	1.36315	0.446948	0.396227	1.12801	0.302392	0.528121
Deoxyribonucleoside	A	Ribonucleoside-P2	pyrE/BW	dADP	1.95621	0.968064	0.190095	5.09253	0.000938477	0.00447581
Deoxyribonucleoside	A	Ribonucleoside-P3	ndk/pyrE	dATP	-16.4636	-4.04121	0.773579	-5.22404	0.000798645	0.00396128
Deoxyribonucleoside	A	Ribonucleoside-P3	ndk/BW	dATP	-4.29617	-2.10305	0.716195	-2.93642	0.0188123	0.0568957
Deoxyribonucleoside	A	Ribonucleoside-P3	yjjG/BW	dATP	-2.04758	-1.03392	0.902102	-1.14612	0.295389	0.528121
Deoxyribonucleoside	A	Ribonucleoside-P3	pyrE/BW	dATP	3.83216	1.93816	0.773579	2.50544	0.0366302	0.0946279
Deoxyribonucleoside	C	Ribonucleoside-P2	yjjG/BW	dCDP	1.28842	0.365605	0.432201	0.845915	0.430038	0.645893
Deoxyribonucleoside	C	Ribonucleoside-P2	pyrE/BW	dCDP	2.36365	1.24102	0.179916	6.89774	0.000124813	0.0009104
Deoxyribonucleoside	C	Ribonucleoside-P2	ndk/pyrE	dCDP	10.2799	3.36175	0.179916	18.6851	6.94753e-08	2.15373e-06
Deoxyribonucleoside	C	Ribonucleoside-P2	ndk/BW	dCDP	24.298	4.60276	0.16657	27.6326	3.17356e-09	1.31174e-07
Deoxyribonucleoside	G	Ribonucleoside-P2	ndk/pyrE	dGDP	-2.11359	-1.0797	0.196439	-5.49635	0.000576219	0.00340243
Deoxyribonucleoside	G	Ribonucleoside-P2	ndk/BW	dGDP	-1.2753	-0.350834	0.181867	-1.92907	0.0898495	0.20257
Deoxyribonucleoside	G	Ribonucleoside-P2	yjjG/BW	dGDP	1.26375	0.337706	0.340548	0.991654	0.359658	0.571764
Deoxyribonucleoside	G	Ribonucleoside-P2	pyrE/BW	dGDP	1.65733	0.728862	0.196439	3.71038	0.00595309	0.0230682
Deoxyribonucleoside	G	Ribonucleoside-P3	ndk/pyrE	dGTP	-1.56308	-0.644387	0.574105	-1.12242	0.294238	0.528121
Deoxyribonucleoside	G	Ribonucleoside-P3	yjjG/BW	dGTP	-1.23583	-0.305486	1.07051	-0.285364	0.78496	0.930739
Deoxyribonucleoside	G	Ribonucleoside-P3	ndk/BW	dGTP	-1.08874	-0.122663	0.531518	-0.230779	0.823279	0.945246
Deoxyribonucleoside	G	Ribonucleoside-P3	pyrE/BW	dGTP	1.43567	0.521724	0.574105	0.908761	0.390032	0.611338
Deoxyribonucleoside	T	Ribonucleoside-P2	pyrE/BW	dTDP	-1.04612	-0.0650522	0.478705	-0.135892	0.895264	0.970437
Deoxyribonucleoside	T	Ribonucleoside-P2	yjjG/BW	dTDP	1.0336	0.0476754	0.836337	0.0570051	0.956392	0.993981
Deoxyribonucleoside	T	Ribonucleoside-P2	ndk/BW	dTDP	17.2229	4.10626	0.443195	9.26513	1.49621e-05	0.000168664
Deoxyribonucleoside	T	Ribonucleoside-P2	ndk/pyrE	dTDP	18.0173	4.17131	0.478705	8.71373	2.34875e-05	0.000208032
Deoxyribonucleoside	T	Ribonucleoside-P1	yjjG/BW	dTMP	-1.24131	-0.311869	0.296813	-1.05072	0.333851	0.544705
Deoxyribonucleoside	T	Ribonucleoside-P1	pyrE/BW	dTMP	-1.11704	-0.159684	0.274559	-0.581602	0.576851	0.77398
Deoxyribonucleoside	T	Ribonucleoside-P1	ndk/BW	dTMP	6.96652	2.80044	0.254192	11.017	4.10066e-06	6.6509e-05
Deoxyribonucleoside	T	Ribonucleoside-P1	ndk/pyrE	dTMP	7.7819	2.96012	0.274559	10.7814	4.82727e-06	6.6509e-05
Deoxyribonucleoside	T	Ribonucleoside-P3	pyrE/BW	dTTP	-1.27619	-0.351841	0.49937	-0.70457	0.501071	0.706054
Deoxyribonucleoside	T	Ribonucleoside-P3	yjjG/BW	dTTP	-1.08516	-0.117911	0.727941	-0.161979	0.87664	0.970437
Deoxyribonucleoside	T	Ribonucleoside-P3	ndk/BW	dTTP	17.5589	4.13413	0.462327	8.942	1.94328e-05	0.000185359
Deoxyribonucleoside	T	Ribonucleoside-P3	ndk/pyrE	dTTP	22.4084	4.48597	0.49937	8.98325	1.87866e-05	0.000185359
Ribonucleoside	G	Ribonucleoside-P2	ndk/pyrE	GDP	-2.30317	-1.20362	0.317494	-3.791	0.00530424	0.021217
Ribonucleoside	G	Ribonucleoside-P2	ndk/BW	GDP	-1.08377	-0.116064	0.293943	-0.394851	0.703271	0.872056
Ribonucleoside	G	Ribonucleoside-P2	yjjG/BW	GDP	1.33766	0.419717	0.394542	1.06381	0.328344	0.542862
Ribonucleoside	G	Ribonucleoside-P2	pyrE/BW	GDP	2.12514	1.08756	0.317494	3.42544	0.00901527	0.0328792
Ribonucleoside	G	Ribonucleoside-P1	ndk/pyrE	GMP	-1.91717	-0.938977	0.509168	-1.84414	0.102393	0.222751
Ribonucleoside	G	Ribonucleoside-P1	ndk/BW	GMP	-1.32691	-0.408075	0.471398	-0.86567	0.411878	0.63053
Ribonucleoside	G	Ribonucleoside-P1	yjjG/BW	GMP	1.01584	0.0226769	0.608456	0.0372696	0.971479	0.993981
Ribonucleoside	G	Ribonucleoside-P1	pyrE/BW	GMP	1.44483	0.530902	0.509168	1.04268	0.327576	0.542862
Ribonucleoside	G	Ribonucleoside-P3	yjjG/BW	GTP	-1.00352	-0.00507474	0.979034	-0.00518341	0.996032	0.996032
Ribonucleoside	G	Ribonucleoside-P3	ndk/pyrE	GTP	1.0178	0.0254519	0.622097	0.0409131	0.968368	0.993981
Ribonucleoside	G	Ribonucleoside-P3	pyrE/BW	GTP	2.36448	1.24152	0.622097	1.9957	0.0810538	0.189635
Ribonucleoside	G	Ribonucleoside-P3	ndk/BW	GTP	2.40656	1.26697	0.57595	2.1998	0.0590125	0.143481
Nucleobases	G	Nucleobases	ndk/pyrE	Guanine	-1.21497	-0.280923	0.418258	-0.67165	0.520726	0.725506
Nucleobases	G	Nucleobases	yjjG/BW	Guanine	-1.01253	-0.0179602	0.623358	-0.0288121	0.977949	0.993981
Nucleobases	G	Nucleobases	ndk/BW	Guanine	3.22512	1.68935	0.387232	4.36265	0.00240409	0.00993692
Nucleobases	G	Nucleobases	pyrE/BW	Guanine	3.91844	1.97028	0.418258	4.71068	0.00152035	0.0065008
Ribonucleoside	G	Ribonucleoside	ndk/pyrE	Guanosine	-2.07235	-1.05127	0.310372	-3.38712	0.00954049	0.0338006
Ribonucleoside	G	Ribonucleoside	ndk/BW	Guanosine	-1.02617	-0.0372705	0.287349	-0.129705	0.900002	0.970437
Ribonucleoside	G	Ribonucleoside	yjjG/BW	Guanosine	1.26293	0.336777	0.23754	1.41777	0.20604	0.412079
Ribonucleoside	G	Ribonucleoside	pyrE/BW	Guanosine	2.0195	1.014	0.310372	3.26704	0.0114066	0.0382274
Nucleobases	X	Nucleobases	yjjG/BW	Hypoxanthine	1.13437	0.181886	0.39181	0.46422	0.658856	0.842249
Nucleobases	X	Nucleobases	ndk/pyrE	Hypoxanthine	1.84422	0.883013	0.373369	2.36499	0.0456019	0.113093
Nucleobases	X	Nucleobases	pyrE/BW	Hypoxanthine	3.94206	1.97895	0.373369	5.30025	0.000728168	0.00392578
Nucleobases	X	Nucleobases	ndk/BW	Hypoxanthine	7.27004	2.86196	0.345673	8.2794	3.40789e-05	0.000281719
Ribonucleoside	I	Ribonucleoside-P1	ndk/pyrE	IMP	-1.15262	-0.204915	0.376282	-0.544577	0.600891	0.792664
Ribonucleoside	I	Ribonucleoside-P1	yjjG/BW	IMP	-1.05032	-0.0708326	0.503576	-0.140659	0.892743	0.970437
Ribonucleoside	I	Ribonucleoside-P1	ndk/BW	IMP	1.15091	0.202778	0.34837	0.582077	0.576546	0.77398
Ribonucleoside	I	Ribonucleoside-P1	pyrE/BW	IMP	1.32656	0.407693	0.376282	1.08348	0.310169	0.534179
Ribonucleoside	I	Ribonucleoside	ndk/pyrE	Inosine	-1.4045	-0.490054	0.408031	-1.20102	0.264092	0.496173
Ribonucleoside	I	Ribonucleoside	ndk/BW	Inosine	-1.29618	-0.374267	0.377763	-0.990745	0.350826	0.564967
Ribonucleoside	I	Ribonucleoside	pyrE/BW	Inosine	1.08357	0.115787	0.408031	0.28377	0.783793	0.930739
Ribonucleoside	I	Ribonucleoside	yjjG/BW	Inosine	1.45371	0.53974	0.314904	1.71398	0.137362	0.279364
Pyrimidine	O	Pyrimidine	ndk/pyrE	Orotate	-1.93681	-0.953682	0.136318	-6.99601	0.000113088	0.000876433
Pyrimidine	O	Pyrimidine	yjjG/BW	Orotate	1.27063	0.345541	0.588621	0.587035	0.578584	0.77398
Pyrimidine	O	Pyrimidine	ndk/BW	Orotate	21.6326	4.43514	0.126206	35.1421	4.70441e-10	2.91674e-08
Pyrimidine	O	Pyrimidine	pyrE/BW	Orotate	41.8982	5.38882	0.136318	39.5312	1.84379e-10	2.2863e-08
Ribonucleoside	U	Ribonucleoside-P2	ndk/BW	UDP	-7.95403	-2.99169	0.170708	-17.5251	1.14741e-07	2.84558e-06
Ribonucleoside	U	Ribonucleoside-P2	ndk/pyrE	UDP	-3.5549	-1.82981	0.184386	-9.92378	8.98689e-06	0.000111437
Ribonucleoside	U	Ribonucleoside-P2	pyrE/BW	UDP	-2.23748	-1.16188	0.184386	-6.30132	0.000232456	0.00151708
Ribonucleoside	U	Ribonucleoside-P2	yjjG/BW	UDP	1.07244	0.100893	0.359011	0.281031	0.788126	0.930739
Ribonucleoside	U	Ribonucleoside-P1	ndk/BW	UMP	-2.39275	-1.25867	0.361267	-3.48404	0.00827045	0.0310768
Ribonucleoside	U	Ribonucleoside-P1	pyrE/BW	UMP	-1.66641	-0.736743	0.390213	-1.88806	0.0957118	0.211933
Ribonucleoside	U	Ribonucleoside-P1	ndk/pyrE	UMP	-1.43587	-0.521924	0.390213	-1.33754	0.217824	0.428733
Ribonucleoside	U	Ribonucleoside-P1	yjjG/BW	UMP	-1.0763	-0.106079	0.425634	-0.249226	0.811498	0.945246
Ribonucleoside	U	Ribonucleoside	ndk/BW	Uridine	-2.60873	-1.38335	0.277736	-4.9808	0.00107841	0.00495272
Ribonucleoside	U	Ribonucleoside	ndk/pyrE	Uridine	-1.70308	-0.768143	0.299989	-2.56057	0.0336172	0.0926342
Ribonucleoside	U	Ribonucleoside	pyrE/BW	Uridine	-1.53177	-0.615204	0.299989	-2.05075	0.074421	0.177465
Ribonucleoside	U	Ribonucleoside	yjjG/BW	Uridine	1.01694	0.0242365	0.180831	0.134028	0.897763	0.970437
Ribonucleoside	U	Ribonucleoside-P3	ndk/BW	UTP	-4.76297	-2.25186	0.40815	-5.51724	0.000562207	0.00340243
Ribonucleoside	U	Ribonucleoside-P3	pyrE/BW	UTP	-2.23644	-1.1612	0.440852	-2.634	0.0299914	0.0845213
Ribonucleoside	U	Ribonucleoside-P3	ndk/pyrE	UTP	-2.12971	-1.09066	0.440852	-2.47397	0.0384715	0.0973565
Ribonucleoside	U	Ribonucleoside-P3	yjjG/BW	UTP	-1.15055	-0.202319	0.841126	-0.240533	0.817925	0.945246
