# Supplementary material for: Host-Microbe Co-metabolism Dictates Cancer Drug Efficacy in C. elegans
Source: Cell. 2017 Apr 20;169(3):442–456.e18. doi: 10.1016/j.cell.2017.03.040 (PMC5406385; doi:10.1016/j.cell.2017.03.040)
Supplement: Table S7. Statistical Analysis for Hatching Assays and Lifespan Analysis, Related to Figures 7 and S7 [file mmc7.xlsx]

## Sheet: Lifespan statistics
Table								Timing of drug treatment
Group name	Mean	n Dead	Censor	% Increase	p (log rank) vs ctrl	Bacteria	Supplement		Strain	Temp
	lifespan								Genotype
Relative to Figure 7F and S7E
a) BW	10.38	48	5			BW25113			N2 (gld-1 RNAi)	25°C
b) BW + 5-FU	14.49	57	1	39.5954	<0.001	BW25113	5 uM 5-FU	From L4	N2 (gld-1 RNAi)	25°C
c) Δudk, Δudp, Δupp	11.79	47	2	13.5838	0.0002 a/c	BW25113(Δudk, Δudp, Δupp::Kan)			N2 (gld-1 RNAi)	25°C
d) Δudk, Δudp, Δupp + 5-FU	11.56	50	0	-1.95081	0.4560 c/d	BW25113(Δudk, Δudp, Δupp::Kan)	5 uM 5-FU	From L4	N2 (gld-1 RNAi)	25°C
e) BW + 5-FO	14.14	58	1	36.2235	<0.001 a/e	BW25113			N2 (gld-1 RNAi)	25°C
f) ΔpyrE	11.55	44	1	11.2717	0.0016 a/f	BW25113(ΔpyrE::Kan)			N2 (gld-1 RNAi)	25°C
g) ΔpyrE + 5-FO	11.1	42	2	-3.8961	0.3372 f/g	BW25113(ΔpyrE::Kan)	5 uM 5-FO	From L4	N2 (gld-1 RNAi)	25°C
h) HT115	11.14	42	3			HT115			N2 (gld-1 RNAi)	25°C
i) HT115 + 5-FU	11.3	40	5	1.43627	0.8529 h/i	HT115	5 uM 5-FU	From L4	N2 (gld-1 RNAi)	25°C
j) HB101	11.1	40	5			HB101			N2 (gld-1 RNAi)	25°C
k) HB101 + 5-FU	10.53	42	3	-5.13514	0.2566 j/k	HB101	5 uM 5-FU	From L4	N2 (gld-1 RNAi)	25°C
Replicate 2
a) BW	10.86	44	6			BW25113			N2 (gld-1 RNAi)	25°C
b) BW + 5-FU	14.76	71	1	35.9116	<0.001	BW25113	5 uM 5-FU	From L4	N2 (gld-1 RNAi)	25°C
c) Δudk, Δudp, Δupp	12.2	40	5	12.3389	0.0047 a/c	BW25113(Δudk, Δudp, Δupp::Kan)			N2 (gld-1 RNAi)	25°C
d) Δudk, Δudp, Δupp + 5-FU	12	42	2	-1.63934	0.6941 c/d	BW25113(Δudk, Δudp, Δupp::Kan)	5 uM 5-FU	From L4	N2 (gld-1 RNAi)	25°C
e) BW + 5-FO	14.03	60	1	29.1897	<0.001 a/e	BW25113			N2 (gld-1 RNAi)	25°C
f) ΔpyrE	11.32	38	7	4.23573	0.2261 a/f	BW25113(ΔpyrE::Kan)			N2 (gld-1 RNAi)	25°C
g) ΔpyrE + 5-FO	11.26	42	3	-0.530035	0.3372 f/g	BW25113(ΔpyrE::Kan)	5 uM 5-FO	From L4	N2 (gld-1 RNAi)	25°C
h) HT115	11.1	42	3			HT115			N2 (gld-1 RNAi)	25°C
i) HT115 + 5-FU	11.14	44	6	0.36036	0.7492 h/i	HT115	5 uM 5-FU	From L4	N2 (gld-1 RNAi)	25°C
j) HB101	10.06	66	5			HB101			N2 (gld-1 RNAi)	25°C
k) HB101 + 5-FU	9.65	52	3	-4.07555	0.1604 j/k	HB101	5 uM 5-FU	From L4	N2 (gld-1 RNAi)	25°C
								Timing of drug treatment
Group name	Mean	n Dead	Censor	% Increase	p (log rank) vs ctrl	Bacteria	Supplement		Strain	Temp
	lifespan								Genotype
Replicate 3
a) BW	11.65	34	6			BW25113			N2 (gld-1 RNAi)	25°C
b) Δudk, Δudp, Δupp	11.59	32	8	-0.515021	0.9451 a/b	BW25113(Δudk, Δudp, Δupp::Kan)			N2 (gld-1 RNAi)	25°C
c) Δudk, Δudp, Δupp + 5-FU	11.19	36	3	-3.45125	0.3457 b/c	BW25113(Δudk, Δudp, Δupp::Kan)	5 uM 5-FU	From L4	N2 (gld-1 RNAi)	25°C
d) BW + 5-FO	12.86	57	2	10.3863	0.0245 a/d	BW25113			N2 (gld-1 RNAi)	25°C
e) ΔpyrE	11.17	35	3	-4.12017	0.2539 a/e	BW25113(ΔpyrE::Kan)			N2 (gld-1 RNAi)	25°C
f) ΔpyrE + 5-FO	11.46	41	0	2.59624	0.3334 e/f	BW25113(ΔpyrE::Kan)	5 uM 5-FO	From L4	N2 (gld-1 RNAi)	25°C
g) HT115	11.23	57	4			HT115			N2 (gld-1 RNAi)	25°C
h) HT115 + 5-FU	11.3	40	5	0.62333	0.8495 g/h	HT115	5 uM 5-FU	From L4	N2 (gld-1 RNAi)	25°C
i) HB101	10.87	38	2			HB101			N2 (gld-1 RNAi)	25°C
j) HB101 + 5-FU	9.98	40	0	-8.18767	0.0905 i/j	HB101	5 uM 5-FU	From L4	N2 (gld-1 RNAi)	25°C
Combined assays
a) BW	10.89	126	17			BW25113			N2 (gld-1 RNAi)	25°C
b) BW + 5-FU	14.64	128	2	34.4353	<0.001 a/b	BW25113	5 uM 5-FU	From L4	N2 (gld-1 RNAi)	25°C
c) Δudk, Δudp, Δupp	11.87	119	15	8.99908	0.0002 a/c	BW25113(Δudk, Δudp, Δupp::Kan)			N2 (gld-1 RNAi)	25°C
d) Δudk, Δudp, Δupp + 5-FU	11.6	128	5	-2.27464	0.2830 c/d	BW25113(Δudk, Δudp, Δupp::Kan)	5 uM 5-FU	From L4	N2 (gld-1 RNAi)	25°C
e) BW + 5-FO	13.69	175	4	25.7117	<0.001 a/e	BW25113			N2 (gld-1 RNAi)	25°C
f) ΔpyrE	11.36	117	11	4.31589	0.0989 a/f	BW25113(ΔpyrE::Kan)			N2 (gld-1 RNAi)	25°C
g) ΔpyrE + 5-FO	11.27	125	5	-0.792254	0.9341 f/g	BW25113(ΔpyrE::Kan)	5 uM 5-FO	From L4	N2 (gld-1 RNAi)	25°C
h) HT115	11.16	141	10			HT115			N2 (gld-1 RNAi)	25°C
i) HT115 + 5-FU	11.24	124	16	0.716846	0.3197 h/i	HT115	5 uM 5-FU	From L4	N2 (gld-1 RNAi)	25°C
j) HB101	10.56	144	12			HB101			N2 (gld-1 RNAi)	25°C
k) HB101 + 5-FU	10.02	134	6	-5.11364	0.0287 j/k	HB101	5 uM 5-FU	From L4	N2 (gld-1 RNAi)	25°C
								Timing of drug treatment
Group name	Mean	n Dead	Censor	% Increase	p (log rank) vs ctrl	Bacteria	Supplement		Strain	Temp
Relative to Figure S7F
Replicate 1
a) BW	9.94	51	10			BW25113			N2 (gld-1 RNAi)	25°C
b) BW + 5-FU	12.77	56	4	28.4708	<0.001	BW25113	5 uM 5-FU	From L4	N2 (gld-1 RNAi)	25°C
c) Δupp	9.92	54	10	-0.201207	0.879	BW25113(Δupp::Kan)			N2 (gld-1 RNAi)	25°C
d) Δupp + 5-FU	9.41	53	7	-5.14113	<0.0560 c/d	BW25113(Δupp::Kan)	5 uM 5-FU	From L4	N2 (gld-1 RNAi)	25°C
Replicate 2
a) BW	8.66	41	0			BW25113			N2 (gld-1 RNAi)	25°C
b) BW + 5-FU	12.93	50	6	49.3072	<0.001	BW25113	5 uM 5-FU	From L4	N2 (gld-1 RNAi)	25°C
c) Δupp	9.38	54	0	8.31409	0.3317	BW25113(Δupp::Kan)			N2 (gld-1 RNAi)	25°C
d) Δupp + 5-FU	8.37	43	1	-10.7676	<0.1908 c/d	BW25113(Δupp::Kan)	5 uM 5-FU	From L4	N2 (gld-1 RNAi)	25°C
Replicate 3
a) BW	10.28	41	0			BW25113			N2 (gld-1 RNAi)	25°C
b) BW + 5-FU	13.06	50	6	27.0428	<0.001	BW25113	5 uM 5-FU	From L4	N2 (gld-1 RNAi)	25°C
c) Δupp	10.33	54	0	0.486381	0.9411	BW25113(Δupp::Kan)			N2 (gld-1 RNAi)	25°C
d) Δupp + 5-FU	9.26	43	1	-10.3582	<0.0849 c/d	BW25113(Δupp::Kan)	5 uM 5-FU	From L4	N2 (gld-1 RNAi)	25°C
Combined assays
a) BW	9.68	141	10			BW25113			N2 (gld-1 RNAi)	25°C
b) BW + 5-FU	12.91	148	17	33.3678	<0.001	BW25113	5 uM 5-FU	From L4	N2 (gld-1 RNAi)	25°C
c) Δupp	9.96	145	10	2.89256	0.6366	BW25113(Δupp::Kan)			N2 (gld-1 RNAi)	25°C
d) Δupp + 5-FU	9.06	148	9	-9.03614	<0.0025 c/d	BW25113(Δupp::Kan)	5 uM 5-FU	From L4	N2 (gld-1 RNAi)	25°C
								Timing of drug treatment
Group name	Mean	n Dead	Censor	% Increase	p (log rank) vs ctrl	Bacteria	Supplement		Strain	Temp
Relative to Figure S7G
Replicate 1
a) BW	6.33	94	0			BW25113			glp-1 (ar202)	25°C
b) BW + 5-FU	9.49	73	21	50.15	<0.001	BW25113	5 uM 5-FU	From L4	glp-1 (ar202)	25°C
c) Δupp	6.98	90	3	10.2686	0.1136	BW25113(Δupp::Kan)			glp-1 (ar202)	25°C
d) Δupp + 5-FU	6.71	91	2	-3.86819	<0.2732 c/d	BW25113(Δupp::Kan)	5 uM 5-FU	From L4	glp-1 (ar202)	25°C
Replicate 2
a) BW	5.5	92	1			BW25113			glp-1 (ar202)	25°C
b) BW + 5-FU	8.42	83	1	53.0909	<0.001	BW25113	5 uM 5-FU	From L4	glp-1 (ar202)	25°C
c) Δupp	7.06	91	2	28.3636	<0.001	BW25113(Δupp::Kan)			glp-1 (ar202)	25°C
d) Δupp + 5-FU	6.49	80	8	-8.07365	<0.1770 c/d	BW25113(Δupp::Kan)	5 uM 5-FU	From L4	glp-1 (ar202)	25°C
Combined assays
a) BW	5.92	186	1			BW25113			glp-1 (ar202)	25°C
b) BW + 5-FU	8.96	156	22	51.3514	<0.001	BW25113	5 uM 5-FU	From L4	glp-1 (ar202)	25°C
c) Δupp	7.01	181	5	18.4122	<0.001	BW25113(Δupp::Kan)			glp-1 (ar202)	25°C
d) Δupp + 5-FU	6.61	171	10	-5.70613	<0.1024 c/d	BW25113(Δupp::Kan)	5 uM 5-FU	From L4	glp-1 (ar202)	25°C

## Sheet: Hatching Stats
Figure 7A- p-values for unpaired t-tests. Worms treated with 5-FU growing on ribonucleotide salvage mutants of BW25113, HT115, MG1655, W3110, E. coli B and BL21G.
	BW(Δupp,Δudk)							BW25113
[5-FU]	HT115(Δupp,Δudk)	MG1655(Δupp,Δudk)	W3110(Δupp,Δudk)	E. coli B(Δupp,Δudk)	OP50p (Δupp,Δudk)	BL21G(Δupp,Δudk)	[5-FU]	HT115	MG1655	W3110	E. coli B	OP50p	BL21G
0	1	1	1	1	1	1	0	1	1	1	1	1	1
0.025	1	1	1	1	1	1	0.025	1	1	<0.0001	1	1	0.000539521
0.05	1	1	1	1	1	1	0.05	1	1	<0.0001	1	1	<0.0001
0.1	1	1	1	1	1	1	0.1	<0.0001	<0.0001	<0.0001	<0.0001	<0.0001	<0.0001
0.25	1	1	1	1	1	1	0.25	<0.0001	1	1	<0.0001	<0.0001	1
0.5	1	1	1	1	1	1	0.5	<0.0001	1	1	<0.0001	<0.0001	1
1	1	1	1	1	1	1	1	<0.0001	1	1	<0.0001	<0.0001	1
2	1	1	1	1	1	1	2	<0.0001	1	1	<0.0001	1	1
4	1	1	1	1	1	1	4	1	1	1	0.311382	1	1
8	1	1	1	1	1	1	8	1	1	1	1	1	1
16	<0.0001	1	1	<0.0001	<0.0001	<0.0001	16	1	1	1	1	1	1
32	<0.0001	<0.0001	<0.0001	<0.0001	<0.0001	<0.0001	32	1	1	1	1	1	1
64	1	1	1	1	1	1	64	1	1	1	1	1	1
Figure S7A- p-values for unpaired t-tests. Worms treated with 5-FU growing on diverse bacterial strains supplemented with uridine (urd) or Orotate (Ort). Comparison to control without supplementation.
	E. coli K-12									E. coli B								Other
	MG1655 0mM		W3110 0mM			HT115 0mM				OP50 0mM		E. coli B 0mM		BL21G 0mM				HB101 0mM		E. cloacae 0mM		DA1877 0mM		DA1877 0mM
[5-FU]	0.2mM Urd	2mM Urd	0.2mM Urd	2mM Urd		0.2mM Urd	2mM Urd		[5-FU]	0.2mM Urd	2mM Urd	0.2mM Urd	2mM Urd	0.2mM Urd	2mM Urd		[5-FU]	0.2mM Urd	2mM Urd	0.2mM Urd	2mM Urd	0.2mM Urd	2mM Urd	0.2mM Ort	2mM Ort
0	1	1	1	1		1	1		0	1	1	1	1	1	1		0	1	1	1	1	1	1	1	1
0.025	1	1	<0.0001	<0.0001		1	1		0.025	1	1	1	1	1	1		0.025	1	1	1	1	<0.0001	<0.0001	<0.0001	<0.0001
0.05	1	1	<0.0001	<0.0001		1	1		0.05	1	1	1	1	<0.0001	<0.0001		0.05	1	1	<0.0001	<0.0001	1	<0.0001	<0.0001	<0.0001
0.1	<0.0001	<0.0001	<0.0001	<0.0001		1	1		0.1	1	1	1	1	<0.0001	<0.0001		0.1	1	1	<0.0001	<0.0001	1	1	<0.0001	<0.0001
0.25	<0.0001	<0.0001	<0.0001	<0.0001		1	1		0.25	1	1	1	1	<0.0001	<0.0001		0.25	1	1	<0.0001	<0.0001	1	1	<0.0001	<0.0001
0.5	<0.0001	<0.0001	<0.0001	<0.0001		1	1		0.5	1	1	1	1	<0.0001	<0.0001		0.5	1	1	<0.0001	<0.0001	1	1	<0.0001	<0.0001
1	<0.0001	<0.0001	<0.0001	<0.0001		1	1		1	<0.0001	<0.0001	1	1	<0.0001	<0.0001		1	1	1	<0.0001	<0.0001	1	1	1	<0.0001
2	<0.0001	<0.0001	<0.0001	<0.0001		<0.0001	<0.0001		2	<0.0001	<0.0001	1	1	<0.0001	<0.0001		2	1	1	<0.0001	<0.0001	1	1	1	<0.0001
4	<0.0001	<0.0001	<0.0001	<0.0001		<0.0001	<0.0001		4	<0.0001	<0.0001	<0.0001	<0.0001	<0.0001	<0.0001		4	1	1	<0.0001	<0.0001	1	1	1	<0.0001
8	<0.0001	<0.0001	0.0738353	<0.0001		<0.0001	<0.0001		8	<0.0001	<0.0001	<0.0001	<0.0001	<0.0001	<0.0001		8	<0.0001	<0.0001	<0.0001	<0.0001	1	1	1	<0.0001
16	0.42982	<0.0001	1	<0.0001		1	<0.0001		16	1	<0.0001	0.301233	<0.0001	1	1		16	<0.0001	<0.0001	0.047954	<0.0001	1	1	1	<0.0001
32	1	1	1	1		1	1		32	1	1	1	1	1	1		32	1	0.00742059	1	1	1	1	1	<0.0001
Figure S7B p-values for unpaired t-tests. Worms treated with 5-FU growing on diverse K-12 E. coli strains. Comparison to MG1665, W3110 and HT115
	MG1655						W3110					HT115
[5-FU]	MG1655 ΔyjjG	MG1655 Δudk	MG1655 Δndk	MG1655 Δupp		[5-FU]	W3110 ΔyjjG	W3110 Δudk	W3110 Δndk	W3110 Δupp	[5-FU]	HT115 ΔyjjG	HT115 Δudk	HT115 Δndk	HT115 Δupp
0	1	1	1	1		0	1	1	1	1	0	1	1	1	1
0.025	1	1	<0.0001	1		0.025	<0.0001	0.00105546	<0.0001	<0.0001	0.025	1	1	1	1
0.05	<0.0001	1	<0.0001	1		0.05	0.000315209	0.0204898	1	<0.0001	0.05	1	1	1	1
0.1	<0.0001	<0.0001	<0.0001	<0.0001		0.1	1	1	1	<0.0001	0.1	<0.0001	1	1	1
0.25	1	1	1	<0.0001		0.25	1	1	1	<0.0001	0.25	<0.0001	1	1	1
0.5	1	1	1	<0.0001		0.5	1	1	1	<0.0001	0.5	<0.0001	1	<0.0001	1
1	1	1	1	<0.0001		1	1	1	1	<0.0001	1	<0.0001	1	<0.0001	<0.0001
2	1	1	1	1		2	1	1	1	1	2	0.010055	<0.0001	0.131373	0.0364574
4	1	1	1	1		4	1	1	1	1	4	1	1	1	1
8	1	1	1	1		8	1	1	1	1	8	1	1	1	1
16	1	1	1	1		16	1	1	1	1	16	1	1	1	1
Figure S7C p-values for unpaired t-tests. Worms treated with 5-FU growing on diverse B E. coli strains. Comparison to E. coli B (parental), BL21G and OP50
	E. coli B						BL21G					OP50
[5-FU]	E. coli B ΔyjjG	E. coli B Δudk	E. coli B Δndk	E. coli B Δupp		[5-FU]	BL21G ΔyjjG	BL21G Δudk	BL21G Δndk	BL21G Δupp	[5-FU]	OP50 ΔyjjG	OP50 Δudk	OP50 Δndk	OP50 Δupp	OP50p	OP50p Δupp
0	1	1	1	1		0	1	1	1	1	0	1	1	1	1	1	1
0.025	1	1	<0.0001	1		0.025	0.0320362	0.070267	<0.0001	0.00285162	0.025	1	1	1	1	1	1
0.05	1	1	<0.0001	1		0.05	0.000129735	<0.0001	0.361311	<0.0001	0.05	1	1	1	1	1	1
0.1	1	1	<0.0001	1		0.1		0.146055	1	<0.0001	0.1	1	1	1	1	1	1
0.25	0.00575154	1	<0.0001	1		0.25	0.0259317	0.187667	1	<0.0001	0.25	<0.0001	1	1	<0.0001	1	1
0.5	<0.0001	1	<0.0001	1		0.5		1	1	<0.0001	0.5	<0.0001	1	1	<0.0001	1	1
1	<0.0001	1	<0.0001	1		1		1	1	<0.0001	1	<0.0001	<0.0001	<0.0001	<0.0001	<0.0001	<0.0001
2	<0.0001	<0.0001	<0.0001	<0.0001		2		1	1	<0.0001	2	0.000175925	0.00453613	0.000283776	0.0790116	0.000175925	<0.0001
4	0.300495	0.572104	0.572521	<0.0001		4		1	1	<0.0001	4	1	1	1	1	1	0.00777853
8	1	1	1	1		8		1	1	0.606768	8	1	1	1	1	1	1
16	1	1	1	1		16		1	1	1	16	1	1	1	1	1	1
